# Supplementary material for: COVID-19 preparedness and response in rural and remote areas: A scoping review
Source: PLOS Glob Public Health. 2023 Nov 15;3(11):e0002602. doi: 10.1371/journal.pgph.0002602 (PMC10651055; doi:10.1371/journal.pgph.0002602)
Supplement: S2 Table — (XLSX) [file pgph.0002602.s004.xlsx]

## Sheet: Sheet1
Study	Title	Authors	Published Year	Journal	Volume	Issue	Pages	Accession Number	DOI	Ref	Covidence #
Abaluck 2022	Impact of community masking on COVID-19: A cluster-randomized trial in Bangladesh	Abaluck, Jason; Kwong, Laura H.; Styczynski, Ashley; Haque, Ashraful; Kabir, Md Alamgir; Bates-Jefferys, Ellen; Crawford, Emily; Benjamin-Chung, Jade; Raihan, Shabib; Rahman, Shadman; Benhachmi, Salim; Bintee, Neeti Zaman; Winch, Peter J.; Hossain, Maqsud; Reza, Hasan Mahmud; Jaber, Abdullah All; Momen, Shawkee Gulshan; Rahman, Aura; Banti, Faika Laz; Huq, Tahrima Saiha; Luby, Stephen P.; Mobarak…	2022	Science (New York, N.Y.)	375	6577			https://dx.doi.org/10.1126/science.abi9069	210	#4919
Abdelmagid 2021	Acceptability and feasibility of strategies to shield the vulnerable during the COVID-19 outbreak: a qualitative study in six Sudanese communities	Abdelmagid, Nada; Ahmed, Salma A. E.; Nurelhuda, Nazik; Zainalabdeen, Israa; Ahmed, Aljaile; Fadlallah, Mahmoud Ali; Dahab, Maysoon	2021	BMC Public Health	21	1		150933973. Language: English. Entry Date: In Process. Revision Date: 20211013. Publication Type: journal article	10.1186/s12889-021-11187-9	1606	#1510
Adams 2020	Telerobotic ultrasound to provide obstetrical ultrasound services remotely during the COVID-19 pandemic	Adams, Scott J.; Burbridge, Brent; Chatterson, Leslie; McKinney, Veronica; Babyn, Paul; Mendez, Ivar	2020	Journal of telemedicine and telecare					https://dx.doi.org/10.1177/1357633X20965422	102	#253
Addis 2021	Social work responses and household-level determinants of Coronavirus preparedness in rural Ethiopia	Addis, Yonnas; Abate, Dubale	2021	Social work in public health	36	2	85-97		https://dx.doi.org/10.1080/19371918.2021.1881014	824	#1529
Adepoju 2021	COVID-19 and telehealth operations in Texas primary care clinics: Disparities in medically underserved area clinics	Adepoju, O.; Liaw, W.; Chae, M.; Ojinnaka, C.; Britton, E.; Reves, S.; Etz, R.	2021	J. Health Care Poor Underserved	32	2	948-957	WOS:000744657400032	10.1353/hpu.2021.0073	2371	#1535
Aditya 2021	"We Are at The Forefront of Rural Areas" Emergency nurse's experience during pandemic: A qualitative study	Aditya, Ronal Surya; Yusuf, Ah; Razeeni, Daifallah M. Al; Al-Sayaghi, Khaled Mohammed; Solikhah, Fitriana Kurniasari	2021	Health equity	5	1	818-825		https://dx.doi.org/10.1089/heq.2021.0080	157	#1537
Al-Mulki 2022	Epidemics and local governments in struggling nations: COVID-19 in Lebanon	Al-Mulki, Jida M.; Hassoun, Mahmoud H.; Adib, Salim M.	2022	PloS one	17	1			https://dx.doi.org/10.1371/journal.pone.0262048	254	#4930
Ali 2021	Birthing between the "Traditional" and the "Modern": DaI practices and childbearing women's choices during COVID-19 in Pakistan	Ali, Inayat; Sadique, Salma; Ali, Shahbaz; Davis-Floyd, Robbie	2021	Frontiers in sociology	6				https://dx.doi.org/10.3389/fsoc.2021.622223	425	#1598
AlMeslamani 2021	An emergency plan for management of COVID-19 patients in rural areas	Al Meslamani, Ahmad Z.; Kassem, Amira B.; El-Bassiouny, Noha A.; Ibrahim, Osama Mohamed	2021	International journal of clinical practice	75	10	e14563		https://dx.doi.org/10.1111/ijcp.14563	681	#1576
Alum 2021	Optimizing highly infectious disease isolation unit management: Experiences from the infectious diseases isolation and research unit, Fort Portal, Uganda	Alum, S.; Asiimwe, M.; Kanyomozi, G.; Nalikka, J.; Okwaro, P.; Migisha, I.; Muhindo, B.; Wailagala, A.; Okello, S.; Blair, P.; Waitt, P.; Bhadelia, N.; Ayebare, R.; Kwiecien, A.; Saunders, D.; Lamorde, M.; Kibuuka, H.; Clark, D.	2021	Dis. Med. Public Health Prep.				WOS:000762148600001	10.1017/dmp.2021.339	2464	#9
Amos 2021	Remote mental health clients prefer face-to-face consultations to telehealth during and after the COVID-19 pandemic	Amos, A. J.; Middleton, J.; Gardiner, F. W.	2021	Australas. Psychiatry				WOS:000703976800001	10.1177/10398562211043509	3412	#10
Appa 2021	Universal polymerase chain reaction and antibody testing demonstrate little to no transmission of severe acute respiratory syndrome coronavirus 2 in a rural community	Appa, Ayesha; Takahashi, Saki; Rodriguez-Barraquer, Isabel; Chamie, Gabriel; Sawyer, Aenor; Duarte, Elias; Hakim, Jill; Turcios, Keirstinne; Vinden, Joanna; Janson, Owen; Manglik, Aashish; Peluso, Michael J.; Deeks, Steven G.; Henrich, Timothy J.; Torres, Leonel; Rodgers, Mary; Hackett, John; Chiu, Charles; Havlir, Diane; Greenhouse, Bryan	2021	Open forum infectious diseases	8	1			https://dx.doi.org/10.1093/ofid/ofaa531	420	#1648
Arcuri 2022	On the brink of disruption: Applying resilience engineering to anticipate system performance under crisis	Arcuri, R.; Bellas, H. C.; Ferreira, D. D.; Bulhoes, B.; Vidal, M. C. R.; de Carvalho, P. V. R.; Jatoba, A.; Hollnagel, E.	2022	Appl. Ergon.	99		12	WOS:000720479600007	10.1016/j.apergo.2021.103632	3522	#4935
Aron 2021	Strategies for responding to the COVID-19 pandemic in a rural health system in New York state	Aron, Jamie A.; Bulteel, Alexander J. B.; Clayman, Kelsey A.; Cornett, Joseph A.; Filtz, Kerry; Heneghan, Liam; Hubbell, Kenneth T.; Huff, Ryan; Richter, Adam J.; Yu, Kathleen; Weil, Henry; Heneghan, Steven	2021	Healthcare (Amsterdam, Netherlands)	9	2			https://dx.doi.org/10.1016/j.hjdsi.2020.100508	796	#1660
Atkinson 2021	Moving forward from COVID-19: Organizational dimensions of effective hospital emergency management	Atkinson, M. K.; Cagliuso, N. V.; Hick, J. L.; Singer, S. J.; Bambury, E. A.; Hayirli, T. C.; Kuznetsova, M.; Biddinger, P. D.	2021	Health Secur.	19	5	508-520	WOS:000702517500001	10.1089/hs.2021.0115	2282	#1676
Ayres 2021	Necessity as the catalyst of change: Exploring client and provider perspectives of accelerated implementation of telehealth by a regional australian community service organisation during COVID-19 restrictions	Ayres, L.; Pelkowitz, L.; Simon, P.; Thompson, S. C.	2021	Int. J. Environ. Res. Public Health	18	21	20	WOS:000726595400001	10.3390/ijerph182111433	2608	#1686
BachXuan 2020	The operational readiness capacities of the grassroots health system in responses to epidemics: Implications for COVID-19 control in Vietnam	Bach Xuan, Tran; Men Thi, Hoang; Hai Quang, Pham; Chi Linh, Hoang; Huong Thi, Le; Latkin, Carl A.; Ho, Cyrus S. H.; Ho, Roger C. M.; Tran, Bach Xuan; Hoang, Men Thi; Pham, Hai Quang; Hoang, Chi Linh; Le, Huong Thi; Ho, Cyrus Sh; Ho, Roger Cm	2020	Journal of Global Health	10	1		144276784. Language: English. Entry Date: 20200630. Revision Date: 20210107. Publication Type: journal article	10.7189/jogh.10.011006	1787	#320
Bahety 2021	Texts don't nudge: An adaptive trial to prevent the spread of COVID-19 in India	Bahety, G.; Bauhoff, S.; Patel, D.; Potter, J.	2021	J. Dev. Econ.	153		9	WOS:000710272100001	10.1016/j.jdeveco.2021.102747	2908	#1703
Barry 2021	Patterns in COVID-19 vaccination coverage, by social vulnerability and urbanicity - United States, December 14, 2020-May 1, 2021	Barry, Vaughn; Dasgupta, Sharoda; Weller, Daniel L.; Kriss, Jennifer L.; Cadwell, Betsy L.; Rose, Charles; Pingali, Cassandra; Musial, Trieste; Sharpe, J. Danielle; Flores, Stephen A.; Greenlund, Kurt J.; Patel, Anita; Stewart, Andrea; Qualters, Judith R.; Harris, LaTreace; Barbour, Kamil E.; Black, Carla L.	2021	MMWR: Morbidity & Mortality Weekly Report	70	22	818-824	150746143. Language: English. Entry Date: In Process. Revision Date: 20211005. Publication Type: journal article. Journal Subset: Biomedical	10.15585/mmwr.mm7022e1	1206	#1757
Barton 2021	Adaptive capacity as local sustainable development: Contextualizing and comparing risks and resilience in two Chilean regions	Barton, J. R.; Gutierrez-Antinopai, F.; Ulloa, M. E.	2021	Sustainability	13	9	32	WOS:000650908400001	10.3390/su13094660	3542	#1759
Baskaran 2021	Enabling readiness of a school to reopen during a pandemic - A field experience	Baskaran, P.; Raghav, P.; Naveen, K. H.; Saurabh, S.	2021	Dis. Med. Public Health Prep.			5	WOS:000757094200001	10.1017/dmp.2021.239	2168	#22
Belcher 2021	Buprenorphine induction in a rural Maryland detention center during COVID-19: Implementation and preliminary outcomes of a novel telemedicine treatment program for incarcerated individuals With Opioid Use Disorder	Belcher, A. M.; Coble, K.; Cole, T. O.; Welsh, C. J.; Whitney, A.; Weintraub, E.	2021	Front. Psychiatry	12		9	WOS:000717735900001	10.3389/fpsyt.2021.703685	3496	#1786
Berland 2021	Is rural Kansas prepared? An assessment of resources related to the COVID-19 pandemic	Berland, Hannah; Hughes, Dorothy	2021	Kansas journal of medicine	14		95-102		https://dx.doi.org/10.17161/kjm.vol1414597	438	#1802
Bhuiyan 2021	Associations between rural or urban status, health outcomes and behaviors, and COVID-19 perceptions among meditation App users: Longitudinal Survey Study	Bhuiyan, Nishat; Puzia, Megan; Stecher, Chad; Huberty, Jennifer	2021	JMIR mHealth and uHealth	9	5			https://dx.doi.org/10.2196/26037	750	#1821
Boudou 2021	Modelling COVID-19 severity in the Republic of Ireland using patient co-morbidities, socioeconomic profile and geographic location, February to November 2020	Boudou, M.; OhAiseadha, C.; Garvey, P.; O'Dwyer, J.; Hynds, P.	2021	Scientific reports	11	1			https://dx.doi.org/10.1038/s41598-021-98008-6	589	#1879
Boudou 2021	Breakpoint modelling of temporal associations between non-pharmaceutical interventions and symptomatic COVID-19 incidence in the Republic of Ireland	Boudou, Martin; ÓhAiseadha, Coilin; Garvey, Patricia; O'Dwyer, Jean; Hynds, Paul	2021	PLoS One	16	7			10.1371/journal.pone.0255254	4228	#1880
Brown 2020	Rural healthcare center preparation and readiness response to threat of COVID-19	Brown, Jennifer; Guru, Swadha; Williams, Karen; Florentino, Reyna; Miner, Jean; Cagir, Burt	2020	Journal of the American College of Surgeons	230	6	1105-1110		https://dx.doi.org/10.1016/j.jamcollsurg.2020.04.006	1165	#398
Cao 2021	Disparities in the use of in-person and telehealth primary care among high- and low-risk medicare beneficiaries during COVID-19	Cao, Ying Jessica; Chen, Dandi; Liu, Yao; Smith, Maureen	2021	Journal of patient experience	8				https://dx.doi.org/10.1177/23743735211065274	170	#1989
Caperon 2021	Identifying opportunities to engage communities with social mobilisation activities to tackle NCDs in El Salvador in the context of the global COVID-19 pandemic	Caperon, Lizzie; Arakelyan, Stella; Innocenti, Cinzia; Ager, Alastair	2021	International journal for equity in health	20	1	222		https://dx.doi.org/10.1186/s12939-021-01559-3	569	#1992
Cardarelli 2021	Policy implications of the COVID-19 pandemic on food insecurity in rural America: Evidence from Appalachia	Cardarelli, Kathryn M.; DeWitt, Emily; Gillespie, Rachel; Graham, Rachel H.; Norman-Burgdolf, Heather; Mullins, Janet T.	2021	International journal of environmental research and public health	18	23			https://dx.doi.org/10.3390/ijerph182312792	335	#1997
Carlitz 2021	Life under lockdown: Illustrating tradeoffs in South Africa's response to COVID-19	Carlitz, Ruth D.; Makhura, Moraka N.	2021	World development	137				https://dx.doi.org/10.1016/j.worlddev.2020.105168	462	#2003
Carpenter 2021	Rural community pharmacies' preparedness for and responses to COVID-19	Carpenter, Delesha M.; Hastings, Tessa; Westrick, Salisa; Rosenthal, Meagen; Mashburn, Patricia; Kiser, Stephanie; Shepherd, J. Greene; Curran, Geoffrey	2021	Research in social & administrative pharmacy : RSAP	17	7	1327-1331		https://dx.doi.org/10.1016/j.sapharm.2020.10.008	684	#2005
Carpenter 2022	Rural community pharmacists' ability and interest in administering COVID-19 vaccines in the Southern United States	Carpenter, Delesha M.; Hastings, Tessa; Westrick, Salisa; Mashburn, Patricia; Rosenthal, Meagen; Smith, Megan; Kiser, Stephanie; Gamble, Abigail; Brewer, Noel T.; Curran, Geoffrey	2022	Journal of the American Pharmacists Association : JAPhA					https://dx.doi.org/10.1016/j.japh.2022.01.013	23	#4982
Carvalho 2020	e-COVID Xingu: Mídias Sociais e informação no combate à Covid-19 em Altamira, Pará	Carvalho, Lucas Mendes; Nascimento, Felipe Azevedo Alberto; Granato, Renan Rocha; Damasceno, Osvaldo Correia; Teixeira, Francisco Bruno; Sato, Diana Albuquerque	2020	Rev. bras. educ. méd	44	supl.1	e142-e142		10.1590/1981-5271v44.supl.1-20200392	5343	#434
Cash 2021	Emergency medical services personnel awareness and training about personal protective equipment during the COVID-19 pandemic	Cash, Rebecca E.; Rivard, Madison K.; Camargo, Carlos A.; Powell, Jonathan R.; Panchal, Ashish R.	2021	Prehosp Emerg Care	25	6	777-784		10.1080/10903127.2020.1853858	4948	#2020
Castro 2020	Telemedicina rural e COVID-19: ampliando o acesso onde a distância já era regra	Castro, Fábio Araujo Gomes de; Santos, Álisson Oliveira dos; Reis, Gustavo Valadares Labanca; Viveiros, Luara Brandão; Torres, Mariel Hespanhol; Oliveira Junior, Pedro Paulo de	2020	Rev. bras. med. fam. comunidade	15	42	2484-2484		10.5712/rbmfc15(42)2484	5311	#443
Castro 2022	The role of a federally qualified health center in identification and management of an occupational COVID-19 outbreak: Lessons for future infection surveillance and response	Castro, Maria Gabriela; Sloane, Philip D.	2022	The Journal of ambulatory care management	45	1	13-21		https://dx.doi.org/10.1097/JAC.0000000000000397	534	#4990
Cattivelli 2020	Social innovation and food provisioning during Covid-19: The case of urban-rural initiatives in the province of Naples	Cattivelli, V.; Rusciano, V.	2020	Sustainability	12	11	15	WOS:000543391800107	10.3390/su12114444	3210	#445
Ceci 2021	Development and implementation of a scalable and versatile test for COVID-19 diagnostics in rural communities	Ceci, A.; Munoz-Ballester, C.; Tegge, A. N.; Brown, K. L.; Umans, R. A.; Michel, F. M.; Patel, D.; Tewari, B.; Martin, J.; Alcoreza, O.; Maynard, T.; Martinez-Martinez, D.; Bordwine, P.; Bissell, N.; Friedlander, M. J.; Sontheimer, H.; Finkielstein, C. V.	2021	Nature communications	12	1			https://dx.doi.org/10.1038/s41467-021-24552-4	650	#2032
Cheek 2021	Decommissioning and recommissioning a regional hospital in response to a COVID-19 outbreak	Cheek, C.; Elmer, H.; Anderson, T.; Baxter, T.; Wooler, M.	2021	Rural Remote Health	21	2	9	WOS:000637603900002	10.22605/rrh6256	2370	#2077
Chillag 2020	Synergistic disparities and public health mitigation of COVID-19 in the rural United States	Chillag, Kata L.; Lee, Lisa M.	2020	Journal of Bioethical Inquiry	17	4	649-656	147605500. Language: English. Entry Date: 20201222. Revision Date: 20201222. Publication Type: Article	10.1007/s11673-020-10049-0	1596	#464
Cifarelli 2022	Telemedicine for cranial radiosurgery patients in a rural U.S. population: patterns and predictors of patient utilization	Cifarelli, Daniel T.; Weir, Joshua S.; Slusser, Jenifer D.; Smith, Tanya M.; DeWitt, Rebecca; Cifarelli, Christopher P.	2022	Telemedicine journal and e-health : the official journal of the American Telemedicine Association					https://dx.doi.org/10.1089/tmj.2021.0519	49	#5000
Close 2022	Innovative and integrated contact tracing: Indian health service, Arizona, December 2020-January 2021	Close, R. M.; Coles, K.; Enos, L. A.; Nashio, J. T.; McAuley, J. B.	2022	Public Health Rep.			5	WOS:000762957000001	10.1177/00333549221074388	2169	#42
Conroy 2020	Rapid multi‐professional training for COVID‐19 in rural hospitals	Conroy, Sheree; McDonald, Daniel	2020	Australian Journal of Rural Health	28	6	618-619	147877935. Language: English. Entry Date: 20210105. Revision Date: 20211201. Publication Type: Article	10.1111/ajr.12670	2028	#489
Cordoba 2021	Shaping alternatives to development: Solidarity and reciprocity in the Andes during COVID-19	Cordoba, D.; Peredo, A. M.; Chaves, P.	2021	World Dev.	139		10	WOS:000643732100010	10.1016/j.worlddev.2020.105323	3080	#2149
Couper 2022	Exploring rural doctors' early experiences of coping with the emerging COVID-19 pandemic	Couper, I.; Walters, L.; Williams, S.; Campbell, D.; White, I.; Stewart, R.; Konkin, J.	2022	J. Rural Health			9	WOS:000758539800001	10.1111/jrh.12654	2615	#49
Crocetti 2021	Palliative opioids may be a bridge to care for rural long-term care facility residents with severe COVID-19 symptoms	Crocetti, Emily; Assadzandi, Shauna; Pilkerton, Courtney S.; Ashcraft, Amie M.; Shrader, Carl D.	2021	Journal of primary care & community health	12				https://dx.doi.org/10.1177/21501327211023706	696	#2168
Cuadros 2020	Spatiotemporal transmission dynamics of the COVID-19 pandemic and its impact on critical healthcare capacity	Cuadros, Diego F.; Xiao, Yanyu; Mukandavire, Zindoga; Correa-Agudelo, Esteban; Hernandez, Andres; Kim, Hana; MacKinnon, Neil J.	2020	Health & place	64				https://dx.doi.org/10.1016/j.healthplace.2020.102404	1085	#501
D'Aoust 2021	COVID-19 wastewater surveillance in rural communities: Comparison of lagoon and pumping station samples	D'Aoust, Patrick M.; Towhid, Syeda Tasneem; Mercier, Elisabeth; Hegazy, Nada; Tian, Xin; Bhatnagar, Kamya; Zhang, Zhihao; Naughton, Colleen C.; MacKenzie, Alex E.; Graber, Tyson E.; Delatolla, Robert	2021	The Science of the total environment	801				https://dx.doi.org/10.1016/j.scitotenv.2021.149618	527	#2218
Daigle 2022	A Sensitive and rapid wastewater test for SARS-COV-2 and its use for the early detection of a cluster of cases in a remote community	Daigle, Jade; Racher, Kathleen; Hazenberg, Justin; Yeoman, Allan; Hannah, Heather; Duong, Diep; Mohammed, Umar; Spreitzer, Dave; Gregorchuk, Branden S. J.; Head, Breanne M.; Meyers, Adrienne F. A.; Sandstrom, Paul A.; Nichani, Anil; Brooks, James I.; Mulvey, Michael R.; Mangat, Chand S.; Becker, Michael G.	2022	Applied and environmental microbiology	88	5			https://dx.doi.org/10.1128/AEM.01740-21	110	#5010
Davila 2021	COVID-19 and food systems in Pacific Island Countries, Papua New Guinea, and Timor-Leste: Opportunities for actions towards the sustainable development goals	Davila, F.; Bourke, R. M.; McWilliam, A.; Crimp, S.; Robins, L.; van Wensveen, M.; Alders, R. G.; Butler, J. R. A.	2021	Agric. Syst.	191		11	WOS:000659317600014	10.1016/j.agsy.2021.103137	2902	#2230
Dekker 2021	Telemedicine in the wake of the COVID-19 pandemic: Increasing access to surgical care	Dekker, Paige K.; Bhardwaj, Priya; Singh, Tanvee; Bekeny, Jenna C.; Kim, Kevin G.; Steinberg, John S.; Evans, Karen K.; Song, David H.; Attinger, Christopher E.; Fan, Kenneth L.	2021	Plastic and reconstructive surgery. Global open	9	1			https://dx.doi.org/10.1097/GOX.0000000000003228	455	#2258
Demeke 2021	Trends in use of telehealth among health centers during the COVID-19 pandemic - United States, June 26-November 6, 2020	Demeke, Hanna B.; Merali, Sharifa; Marks, Suzanne; Pao, Leah Zilversmit; Romero, Lisa; Sandhu, Paramjit; Clark, Hollie; Clara, Alexey; McDow, Kendra B.; Tindall, Erica; Campbell, Stephanie; Bolton, Joshua; Le, Xuan; Skapik, Julia L.; Nwaise, Isaac; Rose, Michelle A.; Strona, Frank V.; Nelson, Christina; Siza, Charlene	2021	MMWR. Morbidity and mortality weekly report	70	7	240-244		https://dx.doi.org/10.15585/mmwr.mm7007a3	814	#2276
Der-Martirosian 2022	Vaccinating veterans for COVID-19 at the U.S. Department of Veterans Affairs	Der-Martirosian, Claudia; Steers, William Neil; Northcraft, Heather; Chu, Karen; Dobalian, Aram	2022	American journal of preventive medicine					https://dx.doi.org/10.1016/j.amepre.2021.12.016	27	#5022
Desai 2020	Chest imaging representing a COVID-19 positive rural U.S. population	Desai, Shivang; Baghal, Ahmad; Wongsurawat, Thidathip; Jenjaroenpun, Piroon; Powell, Thomas; Al-Shukri, Shaymaa; Gates, Kim; Farmer, Phillip; Rutherford, Michael; Blake, Geri; Nolan, Tracy; Sexton, Kevin; Bennett, William; Smith, Kirk; Syed, Shorabuddin; Prior, Fred	2020	Sci Data	7	1	414-414		10.1038/s41597-020-00741-6	4929	#537
Dessu 2021	The applicability of basic preventive measures of the pandemic COVID-19 and associated factors among residents in Guraghe Zone	Dessu, Samuel; Tsehay, Tadesse; Girum, Tadele; Timerga, Abebe; Solomon, Mamo; Tsegaye, Baye; Geremew, Mulugeta; Migora, Biru; Mesfin, Yibeltal; Kemal, Abdurezak; Alebel, Fisha; Tolosa, Omega; Tesfa, Shegaw; Yasin, Fedila	2021	PLoS One	16	8	e0256598-e0256598		10.1371/journal.pone.0256598	4147	#2283
Dirlikov 2020	CDC deployments to state, tribal, local, and territorial health departments for COVID-19 emergency public health response - United States, January 21-July 25, 2020	Dirlikov, Emilio; Fechter-Leggett, Ethan; Thorne, Stacy L.; Worrell, Caitlin M.; Smith-Grant, Jennifer C.; Chang, Jonathan; Oster, Alexandra M.; Bjork, Adam; Young, Stanley; Perez, Alvina U.; Aden, Tricia; Anderson, Mark; Farrall, Susan; Jones-Wormley, Jaime; Hendricks Walters, Katherine; LeBlanc, Tanya T.; Greco Kone, Rebecca; Hunter, David; Cooley, Laura A.; Krishnasamy, Vikram	2020	MMWR: Morbidity & Mortality Weekly Report	69	39	1398-1403	146226509. Corporate Author: CDC COVID-19 State, Tribal, Local, and Territorial Response Team. Language: English. Entry Date: In Process. Revision Date: 20201021. Publication Type: journal article. Journal Subset: Biomedical	10.15585/mmwr.mm6939a3	1233	#544
Dixon 2021	Response and resilience of Asian agrifood systems to COVID-19: An assessment across twenty-five countries and four regional farming and food systems	Dixon, J. M.; Weerahewa, J.; Hellin, J.; Rola-Rubzen, M. F.; Huang, J. K.; Kumar, S.; Das, A.; Qureshi, M. E.; Krupnik, T. J.; Shideed, K.; Jat, M. L.; Prasad, P. V. V.; Yadav, S.; Irshad, A.; Asanaliev, A.; Abugalieva, A.; Karimov, A.; Bhattarai, B.; Balgos, C. Q.; Benu, F.; Ehara, H.; Pant, J.; Sarmiento, J. M. P.; Newby, J. C.; Pretty, J.; Tokuda, H.; Weyerhaeuser, H.; Digal, L. N.; Li, L. L.;…	2021	Agric. Syst.	193		19	WOS:000687715600011	10.1016/j.agsy.2021.103168	3441	#2307
Donohue 2021	A discourse analysis of the Aboriginal and Torres Strait Islander COVID-19 policy response	Donohue, M.; McDowall, A.	2021	Aust. N. Z. Publ. Health	45	6	651-657	WOS:000696248700001	10.1111/1753-6405.13148	3009	#2322
Du 2021	Difficulties encountered by public health workers in COVID-19 outbreak: a cross-sectional study based on five provinces	Du, Zhicheng; You, Hua; Zhou, Huan; Wang, Xiaohui; Xu, Jingdong; Li, Yan; Li, Shan; Ma, Lina; Gu, Jing; Hao, Yuantao	2021	BMC health services research	21	1	656		https://dx.doi.org/10.1186/s12913-021-06699-4	666	#2338
Dumproff 2022	Integrating US National Guard with public health partners at COVID-19 testing sites in West Virginia Counties with high rural and minority populations: lessons learned	Dumproff, J. B.; Bishara, J.; Copeland, N.; Fredricks, T.	2022	Health Secur.	20	1	58-64	WOS:000745300600001	10.1089/hs.2021.0082	2709	#5032
Dunne 2021	Investigation and public health response to a COVID-19 outbreak in a rural resort community-Blaine County, Idaho, 2020	Dunne, Eileen M.; Maxwell, Tanis; Dawson-Skuza, Christina; Burns, Matthew; Ball, Christopher; Turner, Kathryn; Hahn, Christine G.; Bowyer, Melody; Carter, Kris K.; Hudson, Logan	2021	PloS one	16	4	e0250322		https://dx.doi.org/10.1371/journal.pone.0250322	752	#2351
Durán 2021	COVID-19 monetary transfer in El Salvador: determining factors	Durán, Carlos Ayala	2021	Rev. adm. pública (Online)	55	1	140-150		10.1590/0034-761220200421	5141	#2356
Dutta 2020	The "invisible" among the marginalised: Do gender and intersectionality matter in the Covid-19 response?	Dutta, Manisha; Agarwal, Drishti; Sivakami, M.	2020	Indian journal of medical ethics		4			https://dx.doi.org/10.20529/IJME.2020.086	942	#568
Dutta 2021	The local governance of COVID-19: Disease prevention and social security in rural India	Dutta, Anwesha; Fischer, Harry W.	2021	World development	138				https://dx.doi.org/10.1016/j.worlddev.2020.105234	461	#2361
Edwards 2021	Telephone consultations to manage paediatric outpatient clinics during the COVID-19 pandemic: a service evaluation	Edwards, Lowri M.; Parry, Mair	2021	Irish journal of medical science					https://dx.doi.org/10.1007/s11845-021-02672-6	91	#2381
Ejigu 2021	Assessing the impact of non-pharmaceutical interventions (NPI) on the dynamics of COVID-19: A mathematical modelling study of the case of Ethiopia	Ejigu, Bedilu Alamirie; Asfaw, Manalebish Debalike; Cavalerie, Lisa; Abebaw, Tilahun; Nanyingi, Mark; Baylis, Matthew	2021	PloS one	16	11			https://dx.doi.org/10.1371/journal.pone.0259874	538	#2383
ElKadri 2022	Curso em saúde mental no contexto da Covid-19 com povos indígenas por meio de ensino remoto	El Kadri, Michele Rocha; Melo, Bernardo Dolabella; Souza e Souza, Michele; Noal, Debora da Silva; Serpeloni, Fernanda; Pereira, Alessandra dos Santos	2022	Trab. Educ. Saúde (Online)	20		e00333164-e00333164		10.1590/1981-7746-sol00333	5075	#5034
Ervin 2021	Primary healthcare clinicians' positive perceptions of the implementation of telehealth during the COVID-19 pandemic using normalisation process theory	Ervin, Kaye; Weller-Newton, Jennifer; Phillips, Jacque	2021	Australian Journal of Primary Health	27	2	158-162	149879307. Language: English. Entry Date: 20210423. Revision Date: 20210427. Publication Type: Article	10.1071/PY20182	1649	#2412
Ezeah 2020	Measuring the effect of interpersonal communication on awareness and knowledge of COVID-19 among rural communities in Eastern Nigeria	Ezeah, Gregory; Ogechi, Eucharia Okwumba; Ohia, Nkiru Christiana; Celestine, Gever Verlumun	2020	Health education research	35	5	481-489		https://dx.doi.org/10.1093/her/cyaa033	1012	#585
Ferguson 2020	Should Australian states and territories have designated COVID hospitals in low community transmission? Case study for Western Australia	Ferguson, C.; Fletcher, R.; Ho, P.; MacLeod, E.	2020	Aust. Health Rev.	44	5	728-732	WOS:000563095700001	10.1071/ah20199	3510	#599
Ferguson 2021	Virtual care expansion in the Veterans Health Administration during the COVID-19 pandemic: clinical services and patient characteristics associated with utilization	Ferguson, J. M.; Jacobs, J.; Yefimova, M.; Greene, L.; Heyworth, L.; Zulman, D. M.	2021	J. Am. Med. Inf. Assoc.	28	3	453-462	WOS:000637314400004	10.1093/jamia/ocaa284	3139	#2452
Ferguson 2022	Local practices and production confer resilience to rural Pacific food systems during the COVID-19 pandemic	Ferguson, C. E.; Tuxson, T.; Mangubhai, S.; Jupiter, S.; Govan, H.; Bonito, V.; Alefaio, S.; Anjiga, M.; Booth, J.; Boslogo, T.; Boso, D.; Brenier, A.; Caginitoba, A.; Ciriyawa, A.; Fahai'ono, J. B.; Fox, M.; George, A.; Eriksson, H.; Hughes, A.; Joseph, E.; Kadannged, S.; Kubunavanua, E.; Loni, S.; Meo, S.; Micheli, F.; Nagombi, E.; Omaro, R.; Ride, A.; Sapul, A.; Singeo, A.; Stone, K.; Tabunaka…	2022	Mar. Pol.	137		11	WOS:000747470400004	10.1016/j.marpol.2022.104954	2990	#5048
Filipski 2022	A local general-equilibrium emergency response modeling approach for sub-Saharan Africa	Filipski, M.; Gupta, A.; Kagin, J.; Husain, A.; Grinspun, A.; Caccavale, O. M.; Daidone, S.; Giuffrida, V.; Greb, F.; Hooker, J.; Sandstrom, S.; Fletcher-Taylor, J.; Taylor, J. E.	2022	Agric. Econ.	53	1	72-89	WOS:000726500800001	10.1111/agec.12687	3321	#5049
Fiske 2021	Impact of COVID-19 on patient health and self-care practices: a mixed-methods survey with German patients	Fiske, Amelia; Schneider, Antonius; McLennan, Stuart; Karapetyan, Siranush; Buyx, Alena	2021	BMJ open	11	9	e051167		https://dx.doi.org/10.1136/bmjopen-2021-051167	591	#2484
Fitzsimon 2022	COVID-19 assessment and testing in rural communities during the pandemic: Cross-sectional analysis	Fitzsimon, Jonathan; Gervais, Oliver; Lanos, Chelsea	2022	JMIR public health and surveillance	8	2	e30063		https://dx.doi.org/10.2196/30063	195	#5056
Flores-Ramírez 2021	A review of environmental risks and vulnerability factors of indigenous populations from Latin America and the Caribbean in the face of the COVID-19	Flores-Ramírez, Rogelio; Berumen-Rodríguez, Alejandra Abigail; Martínez-Castillo, Marco Antonio; Alcántara-Quintana, Luz Eugenia; Díaz-Barriga, Fernando; Díaz de León-Martínez, Lorena	2021	Glob Public Health	16	7	975-999		10.1080/17441692.2021.1923777	4458	#2489
Fongaro 2021	SARS-CoV-2 in human sewage and river water from a remote and vulnerable area as a surveillance tool in Brazil	Fongaro, Gislaine; Rogovski, Paula; Savi, Beatriz Pereira; Cadamuro, Rafael Dorighello; Pereira, Juliana Virginia Faria; Anna, Iago Hashimoto Sant; Rodrigues, Ivan Henrique; Souza, Doris Sobral Marques; Saravia, Edgard Gregory Torres; Rodriguez-Lazaro, David; da Silva Lanna, Maria Celia	2021	Food and environmental virology					https://dx.doi.org/10.1007/s12560-021-09487-9	89	#2490
Fosse 2022	Tension between local, regional and national levels in Norway's handling of COVID-19	Fosse, A.; Svensson, A.; Konradsen, I.; Abelsen, B.	2022	Scand. J. Public Health			8	WOS:000752963800001	10.1177/14034948221075408	3248	#76
Friedman 2021	Racial/ethnic, social, and geographic trends in overdose-associated cardiac arrests observed by US Emergency Medical Services during the COVID-19 pandemic	Friedman, J.; Mann, N. C.; Hansen, H.; Bourgois, P.; Braslow, J.; Bui, A. A. T.; Beletsky, L.; Schriger, D. L.	2021	JAMA Psychiatry	78	8	886-895	WOS:000655671000003	10.1001/jamapsychiatry.2021.0967	3743	#2509
Gabriel-Campos 2021	Community eco-tourism in rural Peru: Resilience and adaptive capacities to the Covid-19 pandemic and climate change	Gabriel-Campos, E.; Werner-Masters, K.; Cordova-Buiza, F.; Paucar-Caceres, A.	2021	J. Hosp. Tour. Manag.	48		416-427	WOS:000722897400015	10.1016/j.jhtm.2021.07.016	2720	#2523
Gale 2020	Ensuring an equitable distribution of COVID-19 vaccines in rural communities	Gale, John; Knudson, Alana	2020	National Rural Health Association							#5658
Gandhi 2021	Community preparedness and practices for prevention and control of COVID-19 (COP-COVID): An assessment from ural northern India	Gandhi, P. A.; Rehman, T.; Ilanchoorian, D.; Kathirvel, S.	2021	Dis. Med. Public Health Prep.			6	WOS:000757087900001	10.1017/dmp.2021.255	2251	#81
Gauttam 2021	Public health policy of India and COVID-19: Diagnosis and prognosis of the combating response	Gauttam, P.; Patel, N.; Singh, B.; Kaur, J.; Chattu, V. K.; Jakovljevic, M.	2021	Sustainability	13	6	18	WOS:000645786600001	10.3390/su13063415	2363	#2556
Gavana 2022	Perceived risk and pandemic response awareness in low-capacity public primary health care in Greece	Gavana, Magda; Papageorgiou, Dimitra Iosifina; Haidich, Anna Bettina; Kokkali, Stamatia; Talimtzi, Persefoni; Paganas, Aristofanis; Andreou, Martha; Yakimova-Polyzou, Vesela; Symintiridou, Despoina; Smyrnakis, Emmanouil	2022	Rural and remote health	22	1	6985		https://dx.doi.org/10.22605/RRH6985	264	#5073
Gelb 2022	Beyond India's lockdown: PMGKY benefits during the COVID-19 crisis and the state of digital payments abstract	Gelb, Alan; Giri, Anurodh; Mukherjee, Anit; Rautela, Ritesh; Thapliyal, Mitul; Webster, Brian	2022	Center for Global Development Policy Paper							#5597
George 2021	Disruptions in rheumatology care and the rise of telehealth in response to the COVID-19 pandemic in a community practice-based network	George, Michael D.; Danila, Maria I.; Watrous, Daniel; Reddy, Shanmugapriya; Alper, Jeffrey; Xie, Fenglong; Nowell, W. Benjamin; Kallich, Joel; Clinton, Cassie; Saag, Kenneth G.; Curtis, Jeffrey R.	2021	Arthritis Care Res (Hoboken)	73	8	1153-1161		10.1002/acr.24626	4286	#2570
Ghorbanzadeh 2021	Spatial accessibility assessment of COVID-19 patients to healthcare facilities: A case study of Florida	Ghorbanzadeh, Mahyar; Kim, Kyusik; Erman Ozguven, Eren; Horner, Mark W.	2021	Travel behaviour & society	24		95-101		https://dx.doi.org/10.1016/j.tbs.2021.03.004	449	#2579
Gine-Garriga 2021	COVID-19 water, sanitation, and hygiene response: Review of measures and initiatives adopted by governments, regulators, utilities, and other stakeholders in 84 countries	Gine-Garriga, Ricard; Delepiere, Antoine; Ward, Robin; Alvarez-Sala, Jorge; Alvarez-Murillo, Isabel; Mariezcurrena, Virginia; Sandberg, Henning Goransson; Saikia, Panchali; Avello, Pilar; Thakar, Kanika; Ibrahim, Esmaeil; Nouvellon, Alban; El Hattab, Omar; Hutton, Guy; Jimenez, Alejandro	2021	The Science of the total environment	795				https://dx.doi.org/10.1016/j.scitotenv.2021.148789	662	#2601
Goldstein 2021	Early data on predictors of COVID-19 treatment frequency at Community Health Centers	Goldstein, Evan V.; Seiber, Eric E.	2021	J Prim Care Community Health	12				10.1177/21501319211069473	3901	#2622
Graves 2021	Disparities in technology and broadband internet access across rurality: Implications for health and education	Graves, Janessa M.; Abshire, Demetrius A.; Amiri, Solmaz; Mackelprang, Jessica L.	2021	Family & community health	44	4	257-265		https://dx.doi.org/10.1097/FCH.0000000000000306	524	#2648
Griffith 2020	COVID-19 in pastoral contexts in the greater Horn of Africa: Implications and recommendations	Griffith, Evan F.; Pius, Loupa; Manzano, Pablo; Jost, Christine C.	2020	Pastoralism : research, policy and practice	10	1	22		https://dx.doi.org/10.1186/s13570-020-00178-x	490	#663
Gudina 2021	Seroepidemiology and model-based prediction of SARS-CoV-2 in Ethiopia: longitudinal cohort study among front-line hospital workers and communities	Gudina, Esayas Kebede; Ali, Solomon; Girma, Eyob; Gize, Addisu; Tegene, Birhanemeskel; Hundie, Gadissa Bedada; Sime, Wondewosen Tsegaye; Ambachew, Rozina; Gebreyohanns, Alganesh; Bekele, Mahteme; Bakuli, Abhishek; Elsbernd, Kira; Merkt, Simon; Contento, Lorenzo; Hoelscher, Michael; Hasenauer, Jan; Wieser, Andreas; Kroidl, Arne	2021	The Lancet. Global health	9	11	e1517-e1527		https://dx.doi.org/10.1016/S2214-109X(21)00386-7	560	#2676
Haddawy 2021	Effects of COVID-19 government travel restrictions on mobility in a rural border area of Northern Thailand: A mobile phone tracking study	Haddawy, Peter; Lawpoolsri, Saranath; Sa-Ngamuang, Chaitawat; Su Yin, Myat; Barkowsky, Thomas; Wiratsudakul, Anuwat; Kaewkungwal, Jaranit; Khamsiriwatchara, Amnat; Sa-Angchai, Patiwat; Sattabongkot, Jetsumon; Cui, Liwang	2021	PLoS One	16	2	e0245842-e0245842		10.1371/journal.pone.0245842	4764	#2701
Haim 2021	Sustained government engagement improves subsequent pandemic risk reporting in conflict zones	Haim, D.; Ravanilla, N.; Sexton, R.	2021	Am. Polit. Sci. Rev.	115	2	717-724	WOS:000635247900026	10.1017/s0003055420001148	3071	#2713
Hall 2020	Isolating populations to control pandemic spread in an austere military environment	Hall, Andrew B.; Dixon, Michael; Dennis, Andrew J.; Wilson, Ramey L.	2020	J Spec Oper Med	20	4	92-94			4888	#680
Hamadi 2022	Medicare and telehealth: The impact of COVID-19 pandemic	Hamadi, Hanadi Y.; Zhao, Mei; Haley, Donald Rob; Dunn, Ajani; Paryani, Shyam; Spaulding, Aaron	2022	Journal of evaluation in clinical practice	28	1	43-48		https://dx.doi.org/10.1111/jep.13634	287	#5089
Hammersley 2021	Lessons for workforce disaster planning from the first nosocomial outbreak of COVID-19 in rural Tasmania, Australia: A case study	Hammersley, Jessica; Mather, Carey; Francis, Karen	2021	International journal of environmental research and public health	18	15			https://dx.doi.org/10.3390/ijerph18157982	633	#2728
Han 2021	Face mask usage, knowledge and behavior of Face Mask Usage in older adults living alone in the COVID-19 era	Han	2021	Journal of Korean Academy of Nursing	51	2	203-216	150271118. Language: Korean. Entry Date: 20210521. Revision Date: 20210521. Publication Type: Article	10.4040/jkan.20252	1585	#4911
Hanna 2022	Cancer screening among rural and urban clinics during COVID-19: A multistate qualitative study	Hanna, Karim; Arredondo, Brandy L.; Chavez, Melody N.; Geiss, Carley; Hume, Emma; Szalacha, Laura; Christy, Shannon M.; Vadaparampil, Susan; Menon, Usha; Islam, Jessica; Hong, Young-Rock; Alishahi Tabriz, Amir; Kue, Jennifer; Turner, Kea	2022	JCO oncology practice					https://dx.doi.org/10.1200/OP.21.00658	16	#5095
Hanton 2021	A case series: Successfully preventing COVID-19 outbreak in a residential community setting at a Drug and Alcohol Addiction Treatment Center	Hanton, K.; McHugh, D.; Boris, G.	2021	Healthcare	9	1	7	WOS:000610261300001	10.3390/healthcare9010088	2307	#2743
Haranath 2021	eNeuroIntensive care in India: The need of the hour	Haranath, Sai; Ganapathy, Krishnan; Kesavarapu, Subba; Kuragayala, Swarna; Haranath, Sai P.; Kesavarapu, Subba R.; Kuragayala, Swarna D.	2021	Neurology India	69	2	245-251	150112112. Language: English. Entry Date: 20210718. Revision Date: 20210916. Publication Type: journal article	10.4103/0028-3886.314591	2040	#2745
Harling 2020	Protective behaviours and secondary harms from non-pharmaceutical interventions during the COVID-19 epidemic in South Africa: a multisite prospective longitudinal study	Harling, Guy; Gomez-Olive, Francesc Xavier; Tlouyamma, Joseph; Mutevedzi, Tinofa; Kabudula, Chodziwadziwa Whiteson; Mahlako, Ruth; Singh, Urisha; Ohene-Kwofie, Daniel; Buckland, Rose; Ndagurwa, Pedzisai; Gareta, Dickman; Gunda, Resign; Mngomezulu, Thobeka; Nxumalo, Siyabonga; Wong, Emily B.; Kahn, Kathleen; Siedner, Mark J.; Maimela, Eric; Tollman, Stephen; Collinson, Mark; Herbst, Kobus	2020	medRxiv : the preprint server for health sciences					https://dx.doi.org/10.1101/2020.11.12.20230136	484	#701
Harris 2021	Mobile consulting as an option for delivering healthcare services in low-resource settings in low- and middle-income countries: A mixed-methods study	Harris, B.; Ajisola, M.; Alam, R. M.; Watkins, J. A.; Arvanitis, T. N.; Bakibinga, P.; Chipwaza, B.; Choudhury, N. N.; Kibe, P.; Fayehun, O.; Omigbodun, A.; Owoaje, E.; Pemba, S.; Potter, R.; Rizvi, N.; Sturt, J.; Cave, J.; Iqbal, R.; Kabaria, C.; Kalolo, A.; Kyobutungi, C.; Lilford, R. J.; Mashanya, T.; Ndegese, S.; Rahman, O.; Sayani, S.; Yusuf, R.; Griffiths, F.	2021	Digit. Health	7		24	WOS:000694878300001	10.1177/20552076211033425	2154	#2755
HastieNorris 2021	Development of a teledermatology service in rural washington state using the doctor of nursing practice skill set and implementation science	Hastie Norris, Samantha; Matthews, Sarah W.; Hogan, Molly T.	2021	Journal of the Dermatology Nurses' Association	13	4	214-218	152028128. Language: English. Entry Date: 20210901. Revision Date: 20210901. Publication Type: Article	10.1097/JDN.0000000000000625	1278	#2765
Healey 2022	Ezidi voices: The communication of COVID-19 information amongst a refugee community in rural Australia- a qualitative study	Healey, Sunita Joann Rebecca; Ghafournia, Nafiseh; Massey, Peter D.; Andrich, Karinne; Harrison, Joy; Taylor, Kathryn; Bolsewicz, Katarzyna	2022	International journal for equity in health	21	1	10		https://dx.doi.org/10.1186/s12939-022-01618-3	266	#5102
Henley 2021	Social work in the time of COVID-19: A case study from the Global South	Henley, L. J.; Henley, Z. A.; Hay, K.; Chhay, Y.; Pheun, S.	2021	Br. J. Soc. Work	51	5	1605-1622	WOS:000733839800006	10.1093/bjsw/bcab100	3267	#2793
Hodges 2021	Use of Rapid Antigen Testing for SARS-CoV-2 in remote communities - Yukon-Kuskokwim Delta Region, Alaska, September 15, 2020-March 1, 2021	Hodges, Ellen; Lefferts, Brian; Bates, Elizabeth; Desnoyers, Christine; Bruden, Dana; Bruce, Michael; McLaughlin, Joseph	2021	MMWR. Morbidity and mortality weekly report	70	33	1120-1123		https://dx.doi.org/10.15585/mmwr.mm7033a3	617	#2826
Hoerold 2021	Healthcare professionals' perceptions of impacts of the Covid-19-pandemic on outpatient care in rural areas: a qualitative study	Hoerold, Madlen; Gottschalk, Marc; Debbeler, Carla Maria; Heytens, Heike; Ehrentreich, Saskia; Braun-Dullaeus, Ruediger C.; Apfelbacher, Christian	2021	BMC health services research	21	1	1298		https://dx.doi.org/10.1186/s12913-021-07261-y	339	#2830
Hossain 2022	Effectiveness of contact tracing in the control of infectious diseases: a systematic review	Hossain, Azfar D.; Jarolimova, Jana; Elnaiem, Ahmed; Huang, Cher X.; Richterman, Aaron; Ivers, Louise C.	2022	The Lancet. Public health	7	3	e259-e273		https://dx.doi.org/10.1016/S2468-2667(22)00001-9	112	#5116
Houessou 2021	The Effects of the COVID-19 pandemic on food security in rural and urban settlements in Benin: Do allotment gardens soften the blow?	Houessou, M. D.; Cassee, A.; Sonneveld, B. J. S.	2021	Sustainability	13	13	18	WOS:000670929200001	10.3390/su13137313	2924	#2852
Hsiao 2021	Disparities in telemedicine access: A cross-sectional study of a newly established infrastructure during the COVID-19 pandemic	Hsiao, Vivian; Chandereng, Thevaa; Lankton, Robin L.; Huebner, Jeffrey A.; Baltus, Jeffrey J.; Flood, Grace E.; Dean, Shannon M.; Tevaarwerk, Amye J.; Schneider, David F.	2021	Appl Clin Inform	12	3	445-458		10.1055/s-0041-1730026	4365	#2867
Huang 2021	Social innovation for food security and tourism poverty alleviation: Some examples from China	Huang, G. Q.; Tsai, F. S.	2021	Front. Psychol.	12		6	WOS:000651397400001	10.3389/fpsyg.2021.614469	3792	#2880
Huang 2022	Midwest rural-urban disparities in use of patient online services for COVID-19	Huang, Ming; Wen, Andrew; He, Huan; Wang, Liwei; Liu, Sijia; Wang, Yanshan; Zong, Nansu; Yu, Yue; Prigge, Julie E.; Costello, Brian A.; Shah, Nilay D.; Ting, Henry H.; Doubeni, Chyke; Fan, Jung-Wei; Liu, Hongfang; Patten, Christi A.	2022	The Journal of rural health : official journal of the American Rural Health Association and the National Rural Health Care Association					https://dx.doi.org/10.1111/jrh.12657	12	#5120
Hughes 2021	An examination of telehealth policy impacts on initial rural opioid use disorder treatment patterns during the COVID-19 pandemic	Hughes, Phillip M.; Verrastro, Genevieve; Fusco, Carriedelle Wilson; Wilson, Courtenay Gilmore; Ostrach, Bayla	2021	The Journal of rural health : official journal of the American Rural Health Association and the National Rural Health Care Association	37	3	467-472		https://dx.doi.org/10.1111/jrh.12570	794	#2889
Hui 2021	Modelling testing and response strategies for COVID-19 outbreaks in remote Australian Aboriginal communities	Hui, Ben B.; Brown, Damien; Chisholm, Rebecca H.; Geard, Nicholas; McVernon, Jodie; Regan, David G.	2021	BMC Infect Dis	21	1	929-929		10.1186/s12879-021-06607-5	4107	#2895
Humeyestewa 2021	COVID-19 response by the Hopi Tribe: impact of systems improvement during the first wave on the second wave of the pandemic	Humeyestewa, D.; Burke, R. M.; Kaur, H.; Vicenti, D.; Jenkins, R.; Yatabe, G.; Hirschman, J.; Hamilton, J.; Fazekas, K.; Leslie, G.; Sehongva, G.; Honanie, K.; Tu'tsi, E.; Mayer, O.; Rose, M. A.; Diallo, Y.; Damon, S.; Pao, L. Z.; McCraw, H. M.; Talawyma, B.; Herne, M.; Nuvangyaoma, T. L.; Welch, S.; Balajee, S. A.	2021	BMJ Glob. Health	6	5	10	WOS:000648914800001	10.1136/bmjgh-2021-005150	3176	#2898
Ihrig 2021	Home low vision ocular rehabilitation telehealth expansion due to COVID-19 pandemic	Ihrig, Carolyn	2021	Telemedicine journal and e-health : the official journal of the American Telemedicine Association					https://dx.doi.org/10.1089/tmj.2021.0264	78	#2910
Ioannou 2021	Factors associated with early receipt of COVID-19 vaccination and adherence to second dose in the Veterans Affairs healthcare system	Ioannou, George N.; Green, Pamela; Locke, Emily R.; Berry, Kristin	2021	PloS one	16	12			https://dx.doi.org/10.1371/journal.pone.0259696	341	#2916
Ipe 2020	Provision of COVID-19 convalescent plasma in a resource-constrained state	Ipe, Tina S.; Le, Tuan; Quinn, Brian; Kellar, Stan; Clark, Melisa; Carlisle, Suzanna; Rassmann, Anja; Hennigan, Steve; Ridenour, Terry; Roberts, Anthony; Avery, David; Ryan, Stefanie; Pearson, Shanna; Kothari, Atul; Patil, Naveen	2020	Transfusion	60	12	2828-2833		https://dx.doi.org/10.1111/trf.16118	1032	#740
Iqbal 2021	Responding to the Covid 19 pandemic in a resource constrained country: The case of Pakistan	Iqbal, Meesha; Zahidie, Ayesha; Jumani, Yusra; Asif, Saima; Shahid, Babar	2021	Journal of Ayub Medical College, Abbottabad : JAMC	33(Suppl 1)	4	S810-S817			270	#2918
Isaac 2021	The burden of COVID-19 infection in a rural Tamil Nadu community	Isaac, R.; Paul, B.; Finkel, M.; Moorthy, M.; Venkateswaran, S.; Bachmann, T. T.; Pinnock, H.; Norrie, J.; Ramalingam, S.; Minz, S.; Hansdak, S.; Blythe, R.; Keller, M.; Muliyil, J.; Weller, D.	2021	BMC Infectious Diseases	21	1		153283582. Language: English. Entry Date: In Process. Revision Date: 20211102. Publication Type: journal article. Journal Subset: Biomedical	10.1186/s12879-021-06787-0	1352	#2919
Islam 2021	Stigma and misconceptions in the time of the COVID-19 pandemic: A field experiment in India	Islam, Asad; Pakrashi, Debayan; Vlassopoulos, Michael; Wang, Liang Choon	2021	Social science & medicine (1982)	278				https://dx.doi.org/10.1016/j.socscimed.2021.113966	738	#2922
Islam-Maruf 2021	Portable Health Clinic as a telemedicine system with appropriate technologies for unreached communities	Islam-Maruf, Rafiqul; Ahmed, Ashir; Fumihiko, Yokota; Kimiyo, Kikuchi; Mariko, Nishikitani; Rieko, Izukura; Yoko, Sato; Yasunobu, Nohara; Naoki, Nakashim	2021	Studies in Health Technology & Informatics		277	57-67	149951695. Language: English. Entry Date: 20210429. Revision Date: 20220201. Publication Type: Article	10.3233/SHTI210028	1579	#2928
Jaffe 2020	Health inequalities in the use of telehealth in the United States in the lens of COVID-19	Jaffe, Dena H.; Lee, Lulu; Huynh, Stephanie; Haskell, Thomas P.	2020	Population health management	23	5	368-377		https://dx.doi.org/10.1089/pop.2020.0186	1068	#746
Jamieson 2021	Responding to COVID-19 in South Africa - social solidarity and social assistance	Jamieson, L.; van Blerk, L.	2021	Child. Geogr.			10	WOS:000648785100001	10.1080/14733285.2021.1924359	2976	#107
Jarab 2022	Community pharmacists' willingness and barriers to provide vaccination during COVID-19 pandemic in Jordan	Jarab, Anan S.; Al-Qerem, Walid; Mukattash, Tareq L.	2022	Human vaccines & immunotherapeutics					https://dx.doi.org/10.1080/21645515.2021.2016009	53	#5128
Jenkins 2020	The evolving role of family physicians during the coronavirus disease 2019 crisis: An appreciative reflection	Jenkins, Louis S.; Von Pressentin, Klaus B.; Naidoo, Kartik; Schaefer, Rachel	2020	Afr. j. prim. health care fam. med. (Online)	12	1				5400	#756
Jia 2021	Association between mental health and community support in lockdown communities during the COVID-19 pandemic: Evidence from rural China	Jia, Z. Y.; Xu, S. J.; Zhang, Z. C.; Cheng, Z. Y.; Han, H. Q.; Xu, H. X.; Wang, M. T.; Zhang, H.; Zhou, Y.; Zhou, Z. X.	2021	J. Rural Stud.	82		87-97	WOS:000625973300001	10.1016/j.jrurstud.2021.01.015	2500	#2975
Jiang 2021	Teleoncology for veterans: High patient satisfaction coupled with positive financial and environmental impacts	Jiang, Cindy Y.; Strohbehn, Garth W.; Dedinsky, Rachel M.; Raupp, Shelby M.; Pannecouk, Brittany M.; Yentz, Sarah E.; Ramnath, Nithya	2021	JCO oncology practice	17	9	e1362-e1374		https://dx.doi.org/10.1200/OP.21.00317	619	#2977
Jones 2021	Future-proofing diabetes foot services in remote and rural health settings post-COVID-19	Jones, Sandra; MacRury, Sandra	2021	Diabetic Foot Journal	24	2	36-41	151156354. Language: English. Entry Date: 20210706. Revision Date: 20210706. Publication Type: Article		1659	#3006
Jones 2022	An ethnographic examination of people's reactions to state-led COVID-19 measures in Sierra Leone	Jones, J.	2022	Eur. J. Dev. Res.	34	1	455-472	WOS:000613627800005	10.1057/s41287-020-00358-w	3145	#5141
Karamidehkordi 2021	Communicative interventions for preventing the novel Coronavirus (Covid-19) outbreak: insights from Iran's rural and farming communities	Karamidehkordi, E.; Mousavi, S. K.; Zamani-Abnili, F.; Es'haghi, S. R.; Ghasemi, J.; Gholami, H.; Moayedi, A. A.; Shagholi, R.	2021	J. Agric. Educ. Ext.			33	WOS:000661578900001	10.1080/1389224x.2021.1932535	2234	#113
Kasturi 2021	Predicting COVID-19-Related health care resource utilization across a statewide patient population: Model development study	Kasturi, S. N.; Park, J.; Wild, D.; Khan, B.; Haggstrom, D. A.; Grannis, S.	2021	J. Med. Internet Res.	23	11	10	WOS:000726103200001	10.2196/31337	2913	#3051
Katyal 2022	Setting up a teleneurology clinic during COVID-19 pandemic: Experience from an academic practice	Katyal, Nakul; Narula, Naureen; Govindarajan, Raghav; Sahota, Pradeep	2022	International journal of telemedicine and applications					https://dx.doi.org/10.1155/2022/4776328	151	#5143
Katzman 2021	Innovative COVID-19 programs to rapidly serve New Mexico : Project ECHO	Katzman, Joanna G.; Tomedi, Laura E.; Thornton, Karla; Menking, Paige; Stanton, Michael; Sosa, Nestor; Harkins, Michelle; Katzman, Neil; Liu, Jinyang; Archer, Gaelyn R. D.; Arora, Sanjeev	2021	Public health reports (Washington, D.C. : 1974)	136	1	39-46		https://dx.doi.org/10.1177/0033354920969180	847	#3054
Kaweenuttayanon 2021	Community surveillance of COVID-19 by village health volunteers, Thailand	Kaweenuttayanon, Nayawadee; Pattanarattanamolee, Ratrawee; Sorncha, Nithikorn; Nakahara, Shinji	2021	Bulletin of the World Health Organization	99	5	393-397		https://dx.doi.org/10.2471/BLT.20.274308	729	#3063
Kedar 2021	COVID-19 in a rural health system in New York - case series and an approach to management	Kedar, Eyal; Scott, Regina; Soule, Daniel M.; Lovelett, Carly; Tower, Kyle; Broughal, Kylie; Jaremczuk, Daniel; Mohaddes, Sara; Rainey-Spence, Imre; Atkinson, Timothy	2021	Rural and remote health	21	3			https://dx.doi.org/10.22605/RRH6464	658	#3071
Kenward 2020	Population Health Management to identify and characterise ongoing health need for high-risk individuals shielded from COVID-19: a cross-sectional cohort study	Kenward, C.; Pratt, A.; Creavin, S.; Wood, R.; Cooper, J. A.	2020	BMJ Open	10	9	11	WOS:000578437800011	10.1136/bmjopen-2020-041370	3428	#804
Kharbat 2021	PPE decontamination to overcome PPE shortage in rural area during pandemic	Kharbat, Abdurrahman; Abla, Habib; Alkul, Mahmud; Kile, Ranger; White, Justin; Webb, Cynthia Reinoso; Presley, Steven M.; Kang, Min H.	2021	Infection prevention in practice	3	3			https://dx.doi.org/10.1016/j.infpip.2021.100145	397	#3091
Kim 2020	The effect of big-city news on rural America during the COVID-19 pandemic	Kim, Eunji; Shepherd, Michael E.; Clinton, Joshua D.	2020	Proceedings of the National Academy of Sciences of the United States of America	117	36	22009-22014		https://dx.doi.org/10.1073/pnas.2009384117	1066	#814
Kim 2021	Effects of social prescribing pilot project for the elderly in rural area of South Korea during COVID-19 pandemic	Kim, Ji Eon; Lee, Yu Lim; Chung, Min Ah; Yoon, Hye Jin; Shin, Dong Eun; Choi, Jin Hee; Lee, Sangheon; Kim, Hae Kyung; Nam, Eun Woo	2021	Health science reports	4	3			https://dx.doi.org/10.1002/hsr2.320	403	#3102
Kim 2021	Identifying areas of potential critical healthcare shortages: A case study of spatial accessibility to ICU beds during the COVID-19 pandemic in Florida	Kim, Kyusik; Ghorbanzadeh, Mahyar; Horner, Mark W.; Ozguven, Eren Erman	2021	Transport policy	110		478-486		https://dx.doi.org/10.1016/j.tranpol.2021.07.004	401	#3103
Kitchanapaibul 2021	Experiences and expectations regarding COVID-19 prevention and control measures among the hill tribe population of northern Thailand: a qualitative study	Kitchanapaibul, Siwarak; Udplong, Anusorn; Apidechkul, Tawatchai; Tamornpark, Ratipark; Mulikaburt, Thanatchaporn; Srichan, Peeradone; Suratana, Soontaree; Yeemard, Fatima; Wongnuch, Pilasinee	2021	BMC public health	21	1			https://dx.doi.org/10.1186/s12889-021-11145-5	699	#3118
Kleynhans 2021	SARS-CoV-2 seroprevalence in a rural and urban household cohort during first and second waves of infections, South Africa, July 2020-March 2021	Kleynhans, Jackie; Tempia, Stefano; Wolter, Nicole; von Gottberg, Anne; Bhiman, Jinal N.; Buys, Amelia; Moyes, Jocelyn; McMorrow, Meredith L.; Kahn, Kathleen; Gómez-Olivé, F. Xavier; Tollman, Stephen; Martinson, Neil A.; Wafawanaka, Floidy; Lebina, Limakatso; du Toit, Jacques; Jassat, Waasila; Neti, Mzimasi; Brauer, Marieke; Cohen, Cheryl	2021	Emerging Infectious Diseases	27	12	3020-3029	153718926. Corporate Author: PHIRST-C Group. Language: English. Entry Date: 20211215. Revision Date: 20211129. Publication Type: journal article	10.3201/eid2712.211465	1303	#3124
Kohler 2022	Curtailing Covid-19 on a dollar-a-day in Malawi: Role of community leadership for shaping public health and economic responses to the pandemic	Kohler, Iliana V.; Kampfen, Fabrice; Ciancio, Alberto; Mwera, James; Mwapasa, Victor; Kohler, Hans-Peter	2022	World development	151		105753		https://dx.doi.org/10.1016/j.worlddev.2021.105753	121	#5152
Lakhani 2020	Systematic Review of clinical insights into novel Coronavirus (CoVID-19) pandemic: Persisting challenges in U.S. rural population	Lakhani, Hari Vishal; Pillai, Sneha S.; Zehra, Mishghan; Sharma, Ishita; Sodhi, Komal	2020	International journal of environmental research and public health	17	12			https://dx.doi.org/10.3390/ijerph17124279	1126	#835
Lakhani 2021	Identifying priority areas requiring culturally appropriate care during a pandemic: A spatial study investigating the proximate availability of culturally appropriate care for ageing Aboriginal or Torres Strait Islander people in rural and remote New Sout	Lakhani A	2021	Australian Journal of Rural Health	29	4	568-571	152038149. Language: English. Entry Date: 20210826. Revision Date: 20210828. Publication Type: Article	10.1111/ajr.12747	1342	#1466
Lakhani 2021	COVID-19 test sites in Victoria approaching stage 4 restrictions: evaluating the relationship between remoteness, travel time and population serviced	Lakhani, Ali; Wollersheim, Dennis	2021	Australian and New Zealand journal of public health	45	6	628-636		https://dx.doi.org/10.1111/1753-6405.13154	350	#3190
Lalani 2022	"Hard to Say Goodbye Over iPad": Experiences of palliative care providers and lessons learned during the COVID-19 pandemic in rural communities of Indiana, United States	Lalani, Nasreen; Cai, Yun; Wang, Yitong	2022	Journal of hospice and palliative nursing : JHPN : the official journal of the Hospice and Palliative Nurses Association					https://dx.doi.org/10.1097/NJH.0000000000000856	1	#5162
Lama 2022	Telehealth availability and use of telated technologies among Medicare-Enrolled cancer survivors: Cross-sectional findings from the onset of the COVID-19 pandemic	Lama, Yuki; Davidoff, Amy J.; Vanderpool, Robin C.; Jensen, Roxanne E.	2022	J Med Internet Res	24	1	e34616-e34616		10.2196/34616	3863	#5164
Levander 2021	Rural opioid treatment program patient perspectives on take-home methadone policy changes during COVID-19: a qualitative thematic analysis	Levander, Ximena A.; Hoffman, Kim A.; McIlveen, John W.; McCarty, Dennis; Terashima, Javier Ponce; Korthuis, P. Todd	2021	Addiction science & clinical practice	16	1	72		https://dx.doi.org/10.1186/s13722-021-00281-3	258	#3255
Levander 2022	Low-threshold buprenorphine via community partnerships and telemedicine-case reports of expanding access to addiction treatment during COVID-19	Levander, Ximena A.; Wheelock, Haven; Pope, Justine; Lee, Abby E. M. T.; Hartmann, Kerith Mpas P. A. C.; Abuelkhair, Sarah; Gregg, Jessica L.; Buchheit, Bradley M. M. S.	2022	Journal of Addiction Medicine	16	1	e56-e58	155085564. Language: English. Entry Date: 20220219. Revision Date: 20220220. Publication Type: Article	10.1097/ADM.0000000000000811	1213	#5174
Levitan 2021	Health care experiences during the COVID-19 pandemic by race and social determinants of health among adults age >=58 years in the REGARDS study	Levitan, Emily B.; Howard, Virginia J.; Cushman, Mary; Judd, Suzanne E.; Tison, Stephanie E.; Yuan, Ya; Kamin Mukaz, Debora; Wang, Henry E.; Pamir, Nathalie; Plante, Timothy B.; Juraschek, Stephen P.; Safford, Monika M.; Goyal, Parag	2021	BMC Public Health	21	1	2255-2255		10.1186/s12889-021-12273-8	3935	#3263
Li 2020	Treatment of coronavirus disease 2019 in Shandong, China: a cost and affordability analysis	Li, Xue-Zheng; Jin, Feng; Zhang, Jian-Guo; Deng, Yun-Feng; Shu, Wei; Qin, Jing-Min; Ma, Xin; Pang, Yu	2020	Infectious diseases of poverty	9	1	78		https://dx.doi.org/10.1186/s40249-020-00689-0	1112	#868
Li 2021	What makes people install a COVID-19 contact-tracing app? Understanding the influence of app design and individual difference on contact-tracing app adoption intention	Li, T. S.; Cobb, C.; Yang, J.; Baviskar, S.; Agarwal, Y.; Li, B. B.; Bauer, L.; Hong, J. I.	2021	Pervasive Mob. Comput.	75		24	WOS:000681358800006	10.1016/j.pmcj.2021.101439	2419	#3276
Li 2021	A novel potentially recombinant rodent Coronavirus with a polybasic cleavage site in the spike protein	Li, Xin; Wang, Liang; Liu, Peipei; Li, Hongying; Huo, Shuting; Zong, Kexin; Zhu, Shiyan; Guo, Yuanyuan; Zhang, Libiao; Hu, Ben; Lan, Yu; Chmura, Aleksei; Wu, Guizhen; Daszak, Peter; Liu, William J.; Gao, George F.	2021	Journal of virology	95	22			https://dx.doi.org/10.1128/JVI.01173-21	610	#3279
Li 2021	Transmission dynamics, heterogeneity and controllability of SARS-CoV-2: A rural-urban omparison	Li, Yuying; Hu, Taojun; Gai, Xin; Zhang, Yunjun; Zhou, Xiaohua	2021	International journal of environmental research and public health	18	10			https://dx.doi.org/10.3390/ijerph18105221	704	#3281
Lian 2021	Fighting Covid-19 in rural communities: coordinated mobilization and reconstruction of community order in a village in Northern China	Lian, X. J.; Zhang, W. G.; Jia, Y. F.; Zhu, Y. D.	2021	J. Asian Public Policy			21	WOS:000722041000001	10.1080/17516234.2021.2007565	2238	#123
Liang 2022	The right to accessible COVID-19 testing in the post-epidemic period under the urban-tural integration: Haishu District, Ningbo City, China	Liang, X. J.; Ma, R. F.; Cheng, Y. X.; Gong, Q. Q.; Li, J. M.; Zhu, B. Y.	2022	Sustainability	14	3	17	WOS:000756232800001	10.3390/su14031636	2607	#5177
Liebman 2020	Partnerships as an avenue to translate emerging disease ecology of SARS-CoV-2 to agricultural groups	Liebman, Amy; Roy, Natalie; Seda, Claire; Zuroweste, Ed; Roy, Chad	2020	Journal of agromedicine	25	4	430-433		https://dx.doi.org/10.1080/1059924X.2020.1815626	1043	#869
Logan 2020	Addressing health disparities in the rural United States: Advocacy as caregiving among Community Health Workers and Promotores de Salud	Logan, Ryan I.; Castaneda, Heide	2020	International journal of environmental research and public health	17	24			https://dx.doi.org/10.3390/ijerph17249223	968	#883
Lopez 2021	Barriers and facilitators to telemedicine: Can uou hear me now?	Lopez, Ana Maria; Lam, Kenneth; Thota, Ramya	2021	American Society of Clinical Oncology educational book. American Society of Clinical Oncology. Annual Meeting	41		25-36		https://dx.doi.org/10.1200/EDBK_320827	716	#3335
Mahmoud 2022	Telemedicine (virtual clinic) effectively delivers the required healthcare service for pediatric ambulatory surgical patients during the current era of COVID-19 pandemic: A mixed descriptive study	Mahmoud, Muhammad Abdelhafez; Daboos, Mohammad; Gouda, Samir; Othman, Alsayed; Abdelmaboud, Mohamed; Hussein, Mohamed Elsayed; Akl, Mabrouk	2022	Journal of pediatric surgery	57	4	630-636		https://dx.doi.org/10.1016/j.jpedsurg.2021.11.018	108	#5195
Mandal 2021	India's pragmatic vaccination strategy against COVID-19: a mathematical modelling-based analysis	Mandal, Sandip; Arinaminpathy, Nimalan; Bhargava, Balram; Panda, Samiran	2021	BMJ Open	11	7	e048874		https://dx.doi.org/10.1136/bmjopen-2021-048874	515	#3397
Mash 2021	Evaluation of patient characteristics, management and outcomes for COVID-19 at district hospitals in the Western Cape, South Africa: descriptive observational study	Mash, Robert James; Presence-Vollenhoven, Mellisa; Adeniji, Adeloye; Christoffels, Renaldo; Doubell, Karlien; Eksteen, Lawson; Hendrikse, Amee; Hutton, Lauren; Jenkins, Louis; Kapp, Paul; Lombard, Annie; Marais, Heleen; Rossouw, Liezel; Stuve, Katrin; Ugoagwu, Abi; Williams, Beverley	2021	BMJ Open	11	1	e047016-e047016		10.1136/bmjopen-2020-047016	4785	#3429
Mathad 2022	Impact of COVID 19 webinar on knowledge, attitude and practices among Indian population- A community based study	Mathad, Vijayashree; Shetty, Annupama	2022	Clinical epidemiology and global health	13				https://dx.doi.org/10.1016/j.cegh.2021.100919	176	#5206
Mayfield 2021	Development, implementation, and results from a COVID-19 messaging campaign to promote health care seeking behaviors among community clinic patients	Mayfield, Carlene A.; Sparling, Alica; Hardeman, Grady; de Hernandez, Brisa Urquieta; Pasupuleti, Nisha; Carr, Jewell; Coltman, Kinneil; Neuwirth, Zeev	2021	Journal of community health	46	4	728-739		https://dx.doi.org/10.1007/s10900-020-00939-0	838	#3442
Mbunge 2022	Virtual healthcare services and digital health technologies deployed during coronavirus disease 2019 (COVID-19) pandemic in South Africa: a systematic review	Mbunge, Elliot; Batani, John; Gaobotse, Goabaone; Muchemwa, Benhildah	2022	Global health journal (Amsterdam, Netherlands)					https://dx.doi.org/10.1016/j.glohj.2022.03.001	3	#5210
McDuffie 2021	Grief, COVID-19, and the South: Considerations and recommendations	McDuffie, D. L.; Kouchi, K.; Dorman, H.; Bownes, E.; Condon, S. E.; Crowther, M. R.	2021	Omega-J. Death Dying			12	WOS:000671412100001	10.1177/00302228211029500	3192	#136
McElfish 2021	Perceived barriers to COVID-19 testing	McElfish, Pearl A.; Purvis, Rachel; James, Laura P.; Willis, Don E.; Andersen, Jennifer A.	2021	International journal of environmental research and public health	18	5			https://dx.doi.org/10.3390/ijerph18052278	797	#3462
Menza 2022	COVID-19 vaccine uptake among people living with HIV	Menza, T. W.; Capizzi, J.; Zlot, A. I.; Barber, M.; Bush, L.	2022	AIDS Behav.			5	WOS:000740153700001	10.1007/s10461-021-03570-9	2828	#141
Misra 2021	A novel just-in-time-online-training for nasopharyngeal swab specimen collection during the COVID-19 pandemic	Misra, Asit; Carlson, Kristy J.; Barnes, Christie A.; Pate, Samuel K.; Stobbe, Benjamin B.; Dowdall, Jayme R.	2021	Cureus	13	6	e15944		https://dx.doi.org/10.7759/cureus.15944	396	#3517
Misra 2022	Technology as a double-edged sword: Understanding life experiences and coping with COVID-19 in India	Misra, G.; Singh, P.; Ramakrishna, M.; Ramanathan, P.	2022	Front. Psychol.	12		14	WOS:000759914100001	10.3389/fpsyg.2021.800827	2826	#5225
Miyawaki 2021	Age and social disparities in the use of telemedicine during the COVID-19 pandemic in Japan: Cross-sectional study	Miyawaki, Atsushi; Tabuchi, Takahiro; Ong, Michael K.; Tsugawa, Yusuke	2021	Journal of medical Internet research	23	7	e27982		https://dx.doi.org/10.2196/27982	656	#3526
Mohammed 2021	Exploring the use and challenges of implementing virtual visits during COVID-19 in primary care and lessons for sustained use	Mohammed, Heba Tallah; Hyseni, Lirije; Bui, Victoria; Gerritsen, Beth; Fuller, Katherine; Sung, Jihyun; Alarakhia, Mohamed	2021	PloS one	16	6	e0253665		https://dx.doi.org/10.1371/journal.pone.0253665	680	#3535
Moon 2021	Contact tracing evaluation for COVID-19 transmission in the different movement levels of a rural college town in the USA	Moon, Sifat A.; Scoglio, Caterina M.	2021	Scientific reports	11	1	4891		https://dx.doi.org/10.1038/s41598-021-83722-y	802	#3549
Moyo 2022	Experiences of nurse managers during the COVID-19 outbreak in a selected district hospital in Limpopo Province, South Africa	Moyo, I.; Mgolozeli, S. E.; Risenga, P. R.; Mboweni, S. H.; Tshivhase, L.; Mudau, T. S.; Ndou, N. D.; Mavhandu-Mudzusi, A. H.	2022	Healthcare	10	1	16	WOS:000747070900001	10.3390/healthcare10010076	2431	#5235
Mrozla 2021	Policing in the COVID-19 pandemic: are rural police organizations immune?	Mrozla, T. J.	2021	Policing-An Int J Police Strategies & Manag.			19	WOS:000674684700001	10.1108/pijpsm-02-2021-0021	2281	#145
Murthy 2021	Disparities in COVID-19 vaccination coverage between urban and rural counties - United States, December 14, 2020-April 10, 2021	Murthy, Bhavini Patel; Sterrett, Natalie; Weller, Daniel; Zell, Elizabeth; Reynolds, Laura; Toblin, Robin L.; Murthy, Neil; Kriss, Jennifer; Rose, Charles; Cadwell, Betsy; Wang, Alice; Ritchey, Matthew D.; Gibbs-Scharf, Lynn; Qualters, Judith R.; Shaw, Lauren; Brookmeyer, Kathryn A.; Clayton, Heather; Eke, Paul; Adams, Laura; Zajac, Julie	2021	MMWR: Morbidity & Mortality Weekly Report	70	20	759-764	150462828. Language: English. Entry Date: In Process. Revision Date: 20210924. Publication Type: journal article. Journal Subset: Biomedical	10.15585/mmwr.mm7020e3	1189	#3603
Mzumara 2021	The health policy response to COVID-19 in Malawi	Mzumara, Grace W.; Chawani, Marlen; Sakala, Melody; Mwandira, Lily; Phiri, Elias; Milanzi, Edith; Phiri, Mphatso Dennis; Kazanga, Isabel; O'Byrne, Thomasena; Zulu, Eliya M.; Mitambo, Collins; Divala, Titus; Squire, Bertie; Iroh Tam, Pui-Ying	2021	BMJ Global Health	6	5			10.1136/bmjgh-2021-006035	4431	#3615
Nadimuthu 2021	Environmental friendly micro cold storage for last-mile Covid-19 vaccine logistics	Nadimuthu, Lalith Pankaj Raj; Victor, Kirubakaran	2021	Environmental science and pollution research international					https://dx.doi.org/10.1007/s11356-021-17584-2	63	#3618
Naito 2021	Solving social problems in aging rural Japanese communities: The development and sustainability of the Osekkai conference as a social prescribing during the COVID-19 pandemic	Naito, Y.; Ohta, R.; Sano, C.	2021	Int. J. Environ. Res. Public Health	18	22	15	WOS:000725144400001	10.3390/ijerph182211849	2813	#3625
Nchanji 2021	COVID-19 challenges to sustainable food production and consumption: Future lessons for food systems in eastern and southern Africa from a gender lens	Nchanji, E. B.; Lutomia, C. K.	2021	Sustain. Prod. Consump.	27		2208-2220	WOS:000673220400014	10.1016/j.spc.2021.05.016	3127	#3644
Nguyen 2021	Report of health care provider recommendation for COVID-19 vaccination among adults, by recipient COVID-19 vaccination status and attitudes - United States, April-September 2021	Nguyen, Kimberly H.; Yankey, David; Peng-jun, Lu; Kriss, Jennifer L.; Brewer, Noel T.; Razzaghi, Hilda; Meghani, Mehreen; Manns, Brian J.; Lee, James T.; Singleton, James A.; Lu, Peng-Jun	2021	MMWR: Morbidity & Mortality Weekly Report	70	50	1723-1730	154163979. Language: English. Entry Date: In Process. Revision Date: 20220101. Publication Type: journal article. Journal Subset: Biomedical	10.15585/mmwr.mm7050a1	1186	#3656
Nixon 2021	Exploring the response to the COVID-19 pandemic at the rural hospital-base hospital interface : experiences of New Zealand rural hospital doctors	Nixon, Garry; Blattner, Katharina; Withington, Stephen; Miller, Rory; Stokes, Tim	2021	The New Zealand medical journal	134	1545				323	#3670
Norman 2021	From sorcery to laboratory: Pandemics and Yanyuwa experiences of viral vulnerability	Norman, Dinah; Miller, Jemima; Timothy, Mavis; Friday, Graham; Norman, Leonard; Friday, Gloria; Friday, Adrianne; Timothy, Warren; Miller, Joanne; Norman, Lettie; Raggett, Noeleen; Charlie, Colleen; Hammer, Rhoda; Timothy, Marlene; Mawson, Peggy; Kearney, Amanda; Bradley, John	2021	Oceania; a journal devoted to the study of the native peoples of Australia, New Guinea, and the Islands of the Pacific	91	1	64-85		https://dx.doi.org/10.1002/ocea.5294	407	#3687
Nur-E-Alam 2020	Energy engineering approach for rural areas cattle farmers in Bangladesh to reduce COVID-19 impact on food safety	Nur-E-Alam, M.; Hoque, M. N.; Ahmed, S. M.; Basher, M. K.; Das, N.	2020	Sustainability	12	20	20	WOS:000583074200001	10.3390/su12208609	3189	#1008
Nyarko 2021	Communication lapses to combating COVID-19 pandemic: Evaluating Ghana's COVID-19 campaign	Nyarko, J.; Serwornoo, M. Y. W.; Azanu, B.	2021	J. Afr. Media Stud.	13	2	159-175	WOS:000656663100003	10.1386/jams_00041_1	3570	#3694
Ohta 2020	Overcoming the challenge of COVID-19: A grounded theory approach to rural nurses' experiences	Ohta, Ryuichi; Matsuzaki, Yaeko; Itamochi, Satomi	2020	Journal of general and family medicine					https://dx.doi.org/10.1002/jgf2.410	99	#1016
Ohta 2021	Rural social participation through Osekkai during the COVID-19 pandemic	Ohta, R.; Yata, A.; Arakawa, Y.; Maiguma, K.; Sano, C.	2021	Int. J. Environ. Res. Public Health	18	11	9	WOS:000659959700001	10.3390/ijerph18115924	2571	#3716
Oleribe 2021	Klamath tribal response to the pandemic of COVID-19 among Klamath Tribal community in Oregon, USA	Oleribe, Obinna; Miller, Rachel; Wadzeck, Misty; Mendez, Nikowa; Tibay, Joseph; Langford, Timothy; Devine, Anjanette; Taylor-Robinson, Simon D.	2021	Global advances in health and medicine	10				https://dx.doi.org/10.1177/21649561211034470	393	#3719
Oluyede 2022	Addressing transportation barriers to health care during the COVID-19 pandemic: Perspectives of care coordinators	Oluyede, Lindsay; Cochran, Abigail L.; Wolfe, Mary; Prunkl, Lauren; McDonald, Noreen	2022	Transportation research. Part A, Policy and practice					https://dx.doi.org/10.1016/j.tra.2022.03.010	2	#5246
Omoronyia 2020	Knowledge and practice of COVID-19 prevention among community health workers in rural Cross River State, Nigeria: implications for disease control in Africa	Omoronyia, Ogban; Ekpenyong, Nnette; Ukweh, Ikechukwu; Mpama, Enagu	2020	The Pan African medical journal	37		50		https://dx.doi.org/10.11604/pamj.2020.37.50.24307	985	#1033
OrganizaciónPanamericanadela 2021	Consideraciones para el fortalecimiento del primer nivel de atención en el manejo de la pandemia de COVID-19	Organización Panamericana de la, Salud	2021	PAHO/IMS/HSS/COVID-19/20-0035						5143	#3725
Ortega 2021	Protecting vulnerable communities and health professionals from COVID-19 associated mental health distress: a comprehensive approach led by a public-civil partnership in rural Chiapas, Mexico	Ortega, A. C.; Valtierra, E.; Rodriguez-Cuevas, F. G.; Aranda, Z.; Preciado, G.; Mohar, S.	2021	Glob. Health Action	14	1	12	WOS:000728975300001	10.1080/16549716.2021.1997410	2362	#3727
Ortiz-Prado 2021	Massive SARS-CoV-2 RT-PCR testing on rural communities in Manabi Province (Ecuador) reveals severe COVID-19 outbreaks	Ortiz-Prado, Esteban; Henriquez-Trujillo, Aquiles R.; Rivera-Olivero, Ismar A.; Freire-Paspuel, Byron; Vallejo-Janeta, Alexander Paolo; Lozada, Tannya; Garcia-Bereguiain, Miguel Angel; Team, Udla Covid-	2021	The American journal of tropical medicine and hygiene	104	4	1493-1494		https://dx.doi.org/10.4269/ajtmh.20-1208	256	#3729
Ovens 2022	Guiding equitable prioritisation of COVID-19 vaccine distribution and strategic deployment in South Africa to enhance effectiveness and access to vulnerable communities and prevent waste	Ovens, W.; Tomescu, S.; Harrison, E.; Crampton, T.; de Nooy, A.; Jassat, W.; Banoo, S.; Pisa, P.; Sanne, I.	2022	SAMJ S. Afr. Med. J.	112	2	87-95	WOS:000751805200008	10.7196/SAMJ.2022.v112i2.15797	3271	#5247
Padala 2020	VA Video Connect for clinical care in older adults in a rural state during the COVID-19 pandemic: Cross-sectional study	Padala, Kalpana P.; Wilson, Kerrie B.; Gauss, C. Heath; Stovall, Jessica D.; Padala, Prasad R.	2020	Journal of medical Internet research	22	9	e21561		https://dx.doi.org/10.2196/21561	1039	#1054
Paganini 2020	Growing and eating food during the COVID-19 pandemic: Farmers' perspectives on local food system resilience to shocks in Southern Africa and Indonesia	Paganini, N.; Adinata, K.; Buthelezi, N.; Harris, D.; Lemke, S.; Luis, A.; Koppelin, J.; Karriem, A.; Ncube, F.; Aguirre, E. N.; Ramba, T.; Raimundo, I.; Sulejmanovic, N.; Swanby, H.; Tevera, D.; Stober, S.	2020	Sustainability	12	20	26	WOS:000583133800001	10.3390/su12208556	3504	#1057
Pan American Health Organization (PAHO/WHO) 2020	Colombia-c19-case-study-20-june	Pan American Health Organization (PAHO/WHO)	2020	Pan American Health Organization (PAHO/WHO)							#5573
Pandey 2022	Effectiveness of government policies in controlling COVID-19 in india	Pandey, Ashutosh; Saxena, Nitin Kishore	2022	International Journal of Health Services	52	1	30-37	153559284. Language: English. Entry Date: 20211123. Revision Date: 20211123. Publication Type: Article	10.1177/0020731420983749	1288	#5251
Patt 2021	Telemedicine in community cancer care: how technology helps patients with cancer navigate a pandemi	Patt, Debra A.; Wilfong, Lalan; Toth, Sara; Broussard, Stephanie; Kanipe, Kristen; Hammonds, Jason; Allen, Victoria; Mautner, Beatrice; Campbell, Nakedra; Dubey, Ajay K.; Wu, Nini; Neubauer, Marcus; Jones, Ben S.; Paulson, R. Steven	2021	JCO oncology practice	17	1	e11-e15		https://dx.doi.org/10.1200/OP.20.00815	846	#3804
Pena-Galo 2021	[Evaluation of social distancing measures on the transmissibility of COVID-19 in rural areas. Retrospective logitudinal study of posible cases]	Pena-Galo, E.; Turon-Alcaine, J. M.; Gracia-Carrasco, E.; Alcedo-Gonzalez, J.	2021	Evaluacion de las medidas de distanciamiento social sobre la transmisibilidad de COVID-19 en el medio rural. Estudio longitudinal retrospectivo de casos posibles.	47	3	181-188		https://dx.doi.org/10.1016/j.semerg.2021.01.004	770	#3819
Perry 2021	Inequalities in coverage of COVID-19 vaccination: A population register based cross-sectional study in Wales, UK	Perry, M.; Akbari, A.; Cottrell, S.; Gravenor, M. B.; Roberts, R.; Lyons, R. A.; Bedston, S.; Torabi, F.; Griffiths, L.	2021	Vaccine	39	42	6256-6261	WOS:000705822100013	10.1016/j.vaccine.2021.09.019	2864	#3836
Peters 2020	Community susceptibility and resiliency to COVID-19 across the rural-urban continuum in the United States	Peters, David J.	2020	The Journal of rural health : official journal of the American Rural Health Association and the National Rural Health Care Association	36	3	446-456		https://dx.doi.org/10.1111/jrh.12477	1129	#1090
Petrie 2021	What a pandemic has taught us about the potential for innovation in rural health: commencing an ethnography in Canada, the United States, Sweden, and Australia	Petrie, Samuel; Carson, Dean; Peters, Paul; Hurtig, Anna-Karin; LeBlanc, Michele; Simpson, Holly; Barnabe, Jaymie; Young, Mikayla; Ostafichuk, Mara; Hodge, Heidi; Gladman, Justin; Smale, Matilda; Gonzalez Garcia, Manueal	2021	Front Public Health	9		768624-768624		10.3389/fpubh.2021.768624	3918	#3843
Phenicie 2021	Patient satisfaction with telehealth during COVID-19: experience in a rural county on the United States-Mexico border	Phenicie, Rachael; Acosta Wright, Rosemary; Holzberg, Jeffrey	2021	Telemed J E Health	27	8	859-865		10.1089/tmj.2021.0111	4378	#3851
Pierce 2021	The COVID-19 telepsychology revolution: A national study of pandemic-based changes in U.S. Mental health care delivery	Pierce, Bradford S.; Perrin, Paul B.; Tyler, Carmen M.; McKee, Grace B.	2021	American Psychologist	76	1	14-25	148289832. Language: English. Entry Date: 20210128. Revision Date: 20210128. Publication Type: Article	10.1037/amp0000722	1648	#3861
Porter 2021	COVID-19 among workers in the seafood processing industry: implications for prevention measures - Alaska, March-October 2020	Porter, Kimberly A.; Ramaswamy, Maya; Koloski, Thomas; Castrodale, Louisa; McLaughlin, Joseph	2021	MMWR: Morbidity & Mortality Weekly Report	70	17	622-626	150058903. Language: English. Entry Date: In Process. Revision Date: 20210917. Publication Type: journal article. Journal Subset: Biomedical	10.15585/mmwr.mm7017a4	1201	#3900
Quigley 2022	Worker and employer experiences with COVID-19 and the California Workers' Compensation System: A review of the literature	Quigley, D. D.; Qureshi, N.; Gahlon, G.; Gidengil, C.	2022	Am. J. Ind. Med.	65	3	203-213	WOS:000748288900001	10.1002/ajim.23326	2650	#5269
Rabunal 2020	Usefulness of the telemedicine tool TELEA in the management of the COVID-19 pandemic	Rabunal, Ramon; Suarez-Gil, Roi; Golpe, Rafael; Martinez-Garcia, Monica; Gomez-Mendez, Raquel; Romay-Lema, Eva; Perez-Lopez, Antia; Rodriguez-Alvarez, Ana; Bal-Alvaredo, Mercedes	2020	Telemedicine journal and e-health : the official journal of the American Telemedicine Association	26	11	1332-1335		https://dx.doi.org/10.1089/tmj.2020.0144	1137	#1132
Ragasa 2021	Can nutrition education mitigate the impacts of COVID‐19 on dietary quality? Cluster‐randomised controlled trial evidence in Myanmar's Central Dry Zone	Ragasa, Catherine; Lambrecht, Isabel; Mahrt, Kristi; Zhao, Hongdi; Aung, Zin Wai; Scott, Jessica	2021	Maternal & Child Nutrition	17	4		152674599. Language: English. Entry Date: 20211011. Revision Date: 20211011. Publication Type: Article	10.1111/mcn.13259	1407	#3954
Rahman 2021	Challenges in preventive practices and risk communication towards COVID-19: A cross-sectional study in Bangladesh	Rahman, F. N.; Bhuiyan, M. A.; Hossen, K.; Khan, H. T. A.; Rahman, Akmf; Dalal, K.	2021	Int. J. Environ. Res. Public Health	18	17	12	WOS:000694226200001	10.3390/ijerph18179259	3278	#3963
Rainsford 2022	Effectiveness of telehealth palliative care needs rounds in rural residential aged care during the COVID‐19 pandemic: A hybrid effectiveness‐implementation study	Rainsford, Suzanne; Hall Dykgraaf, Sally; Phillips, Christine	2022	Australian Journal of Rural Health	30	1	108-114	155283486. Language: English. Entry Date: 20220228. Revision Date: 20220228. Publication Type: Article	10.1111/ajr.12789	1230	#5274
Rakotonanahary 2021	Integrating health systems and science to respond to COVID-19 in a model district of rural Madagascar	Rakotonanahary, R. J. L.; Andriambolamanana, H.; Razafinjato, B.; Raza-Fanomezanjanahary, E. M.; Ramanandraitsiory, V.; Ralaivavikoa, F.; Aina, A. T.; Rahajatiana, L.; Rakotonirina, L.; Haruna, J.; Cordier, L. F.; Murray, M. B.; Cowley, G.; Jordan, D.; Krasnow, M. A.; Wright, P. C.; Gillespie, T. R.; Docherty, M.; Loyd, T.; Evans, M. V.; Drake, J. M.; Ngonghala, C. N.; Rich, M. L.; Popper, S. J.;…	2021	Front. Public Health	9		10	WOS:000687979400001	10.3389/fpubh.2021.654299	2338	#3982
Rao 2021	Pandemic response in pluralistic health systems: a cross-sectional study of COVID-19 knowledge and practices among informal and formal primary care providers in Bihar, India	Rao, Krishna D.; Kaur, Japneet; Peters, Michael A.; Kumar, Navneet; Nanda, Priya	2021	BMJ Open	11	4	e047334-e047334		10.1136/bmjopen-2020-047334	4484	#3993
Rao 2021	Telegenetics: The experience of an Indian center (Centre for Human Genetics) during the COVID-19 pandemic	Rao, Nivedita; Kanago, Dhanashree; Morris, Monisha; Narayan, Vinu; Varshney, Kruti; Gn, Sanjeeva; Bhat, Meenakshi	2021	Journal of genetic counseling	30	5	1224-1232		https://dx.doi.org/10.1002/jgc4.1517	578	#3994
Rebmann 2021	Rural infection preventionists' experiences during the COVID-19 pandemic: Findings from focus groups conducted with association of professionals in infection control & epidemiology (APIC) members	Rebmann, Terri; Alvino, Rebecca T.; Mazzara, Rachel L.; Sandcork, Jessica	2021	American journal of infection control	49	9	1099-1104		https://dx.doi.org/10.1016/j.ajic.2021.06.008	602	#4013
Reece 2021	Use of virtually facilitated simulation to improve COVID-19 preparedness in rural and remote Canada	Reece, S.; Johnson, M.; Simard, K.; Mundell, A.; Terpstra, N.; Cronin, T.; Dube, M.; Kaba, A.; Grant, V.	2021	Clin. Simul. Nurs.	57			WOS:000668969700002	10.1016/j.ecns.2021.01.015	2198	#4018
Reinders 2020	Indigenous communities' responses to the COVID-19 pandemic and consequences for maternal and neonatal health in remote Peruvian Amazon: a qualitative study based on routine programme supervision	Reinders, Stefan; Alva, Angela; Huicho, Luis; Blas, Magaly M.	2020	BMJ Open	10	12	e044197-e044197		10.1136/bmjopen-2020-044197	4711	#1153
Ren 2021	Regional differences in epidemiological and clinical characteristics, treatment, and clinical outcomes of COVID-19 in Wuhan and remote areas of Hubei province	Ren, Honggang; Guo, Xingyi; Palazon-Bru, Antonio; Yang, Pengcheng; Huo, Nan; Wang, Runsheng; Sun, Yu; Hu, Qinyong; Yang, Hua; Xu, Guogang	2021	Frontiers in medicine	8		667623		https://dx.doi.org/10.3389/fmed.2021.667623	395	#4024
Richard-Greenblatt 2021	Copan enat transport system to address challenges in COVID-19 diagnostics in regions with limited testing access	Richard-Greenblatt, Melissa; Comar, Courtney E.; Flevaud, Laurence; Berti, Marina; Harris, Rebecca M.; Weiss, Susan R.; Glaser, Laurel	2021	Journal of clinical microbiology	59	5			https://dx.doi.org/10.1128/JCM.00110-21	822	#4048
Rodriguez-Paredes 2021	COVID-19 community transmission and super spreaders in rural villages from Manabí province in the coastal region of Ecuador assessed by massive testing of community-dwelling population	Rodriguez-Paredes, Maria Belen; Vallejo-Janeta, Paolo Alexander; Morales-Jadan, Diana; Freire-Paspuel, Byron; Ortiz-Prado, Esteban; Henriquez-Trujillo, Aquiles R.; Rivera-Olivero, Ismar A.; Jaramillo, Tatiana; Lozada, Tannya; Garcia-Bereguiain, Miguel Angel; Team, Udla Covid-	2021	The American journal of tropical medicine and hygiene	106	1	121-126		https://dx.doi.org/10.4269/ajtmh.21-0582	279	#4086
Runkle 2021	Participatory COVID-19 surveillance tool in rural Appalachia: Real-Time disease monitoring and regional response	Runkle, Jennifer D.; Sugg, Maggie M.; Graham, Garrett; Hodge, Bryan; March, Terri; Mullendore, Jennifer; Tove, Fletcher; Salyers, Martha; Valeika, Steve; Vaughan, Ellis	2021	Public Health Reports	136	3	327-337	150254039. Language: English. Entry Date: 20210518. Revision Date: 20210518. Publication Type: Article	10.1177/0033354921990372	1422	#4111
Said 2021	Effect of telephone counselling on the knowledge, attitude and practices of contacts of confirmed COVID-19 cases in Egypt	Said, Randa M.; Salem, Ghada M.	2021	African journal of primary health care & family medicine	13	1	e1-e10		https://dx.doi.org/10.4102/phcfm.v13i1.2852	637	#4132
Saini 2021	A cold chain-independent specimen collection and transport medium improves diagnostic sensitivity and minimizes biosafety challenges of COVID-19 molecular diagnosis	Saini, Vikram; Kalra, Priya; Sharma, Manish; Rai, Chhavi; Saini, Vikas; Gautam, Kamini; Bhattacharya, Sankar; Mani, Shailendra; Saini, Kanchan; Kumar, Sunil	2021	Microbiology spectrum	9	3	e0110821		https://dx.doi.org/10.1128/Spectrum.01108-21	285	#4137
SantosVieira 2020	Planejamento da enfermagem frente à COVID-19 numa estratégia de saúde da família: relato de experiência	Santos Vieira, Daniglayse; Cavalcante de Sá, Patrícia; Carozo Torres, Roberta; Torres de Oliveira, Fabianny; da Silva Lima Rocha, Kely Regina; Chaves Vasconcelos, Talita Lúcio; de Assis Bastos, Maria Lysete	2020	Saude Coletiva	10	54	2729-2734	147249137. Language: Portuguese. Entry Date: In Process. Revision Date: 20201207. Publication Type: Article. Journal Subset: Blind Peer Reviewed	10.36489/saudecoletiva.2020v10i54p2729-2740	1810	#1207
Sarap 2020	US rural surgeon responses to the COVID-19 pandemic: leadership in a time of crisis	Sarap, Michael; Conyers, Julie; Cunningham, Crystal; Deutchman, Adam; Levine, Glenn; Long, Sue; Molt, Patrick; Rossi, Matt; Welsh, David; Hughes, Dorothy	2020	The American surgeon	86	6	602-610		https://dx.doi.org/10.1177/0003134820924395	1094	#1211
Schiff 2021	Pandemic preparedness and response in service hub cities: lessons from Northwestern Ontario	Schiff, Rebecca; Krysowaty, Bonnie; Hay, Travis; Wilkinson, Ashley	2021	Housing, Care & Support	24		85-92	154079117. Language: English. Entry Date: 20211227. Revision Date: 20211227. Publication Type: Article. Journal Subset: Allied Health	10.1108/HCS-04-2021-0012	1467	#4220
Schneider 2021	Social distancing as protection factor against COVID-19 in a non-metropolitan area in the State of Rio Grande do Sul, Brazil	Schneider, A. P. H.; Gaedke, M. A.; Koepp, J.; Reuter, E. M.; Darsie, C.; Possuelo, L. G.; Valim, A. R. D.; Carneiro, M.; Grp, Covid-Vrp	2021	Rev. Panam. Salud Publica	45		11	WOS:000728706300001	10.26633/rpsp.2021.145	2766	#4227
Scholz 2021	The role of risk communication in public health interventions. An analysis of risk communication for a community quarantine in Germany to curb the SARS-CoV-2 pandemic	Scholz, Juliane; Wetzker, Wibke; Licht, Annika; Heintzmann, Rainer; Scherag, André; Weis, Sebastian; Pletz, Mathias; Betsch, Cornelia; Bauer, Michael; Dickmann, Petra	2021	PLoS One	16	8	e0256113-e0256113		10.1371/journal.pone.0256113	4179	#4232
Schow 2022	Use of a research as intervention approach to explore telebehavioral health services during the COVID-19 pandemic in Southeastern Idaho	Schow, Diana C.; Thomson, Ann; Trusty, Wilson T.; Buchi-Fotre, Laurel	2022	Journal of primary care & community health	13				https://dx.doi.org/10.1177/21501319211072998	265	#5299
Seaman 2021	Harm reduction and adaptations among PWUD in rural Oregon during COVID-19	Seaman, Andrew; Leichtling, Gillian; Stack, Erin; Gray, Mary; Pope, Justine; Larsen, Jessica E.; Leahy, Judith M.; Gelberg, Lillian; Korthuis, P. Todd	2021	AIDS and behavior	25	5	1331-1339		https://dx.doi.org/10.1007/s10461-020-03141-4	862	#4252
Shah 2021	Analysis of change in knowledge, attitude, and practices about COVID-19 following and awareness session in rural population of Western India	Shah, Saurabh N.; Shah, Drashti; Desai, Nimisha; Shah, Sandip H.; Bhowmick, Shreyasee	2021	Industrial psychiatry journal	30	Suppl 1	S35-S40		https://dx.doi.org/10.4103/0972-6748.328786	174	#4295
Shahzad 2021	COVID-19 pandemic, determinants of food insecurity, and household mitigation measures: A case study of Punjab, Pakistan	Shahzad, M. A.; Qing, P.; Rizwan, M.; Razzaq, A.; Faisal, M.	2021	Healthcare	9	6	17	WOS:000667034100001	10.3390/healthcare9060621	3291	#4296
Shang 2020	COVID-19 preparedness in US home health care agencies	Shang, Jingjing; Chastain, Ashley M.; Perera, Uduwanage Gayani E.; Quigley, Denise D.; Fu, Caroline J.; Dick, Andrew W.; Pogorzelska-Maziarz, Monika; Stone, Patricia W.	2020	Journal of the American Medical Directors Association	21	7	924-927		https://dx.doi.org/10.1016/j.jamda.2020.06.002	1096	#1248
Shu 2021	Collaborative leadership, collective action, and community governance against public health crises under uncertainty: A case study of the Quanjingwan community in China	Shu, Qaunfeng; Wang, Yahua	2021	International journal of environmental research and public health	18	2			https://dx.doi.org/10.3390/ijerph18020598	871	#4330
Shukla 2021	Evaluating the efficiency of specimen (sample) pooling for real-time PCR based diagnosis of COVID-19	Shukla, Surabhi; Upadhyay, Vandana; Maurya, Vinod Kumar	2021	Indian journal of medical microbiology	39	3	339-342		https://dx.doi.org/10.1016/j.ijmmb.2021.03.011	776	#4333
Simpson 2021	Temporal trends and forecasting of COVID-19 hospitalisations and deaths in Scotland using a national real-time patient-level data platform: a statistical modelling study	Simpson, Colin R.; Robertson, Chris; Vasileiou, Eleftheria; Moore, Emily; McCowan, Colin; Agrawal, Utkarsh; Stagg, Helen R.; Docherty, Annemarie; Mulholland, Rachel; Murray, Josephine L. K.; Ritchie, Lewis D.; McMenamin, Jim; Sheikh, Aziz	2021	Lancet Digit Health	3	8	e517-e525		10.1016/S2589-7500(21)00105-9	4298	#4359
Singh 2020	Active surveillance with telemedicine in patients on anticoagulants during the national lockdown (COVID-19 phase) and comparison with pre-COVID-19 phase	Singh, Gurbhej; Kapoor, Samir; Bansal, Vasu; Grewal, Mehtab; Singh, Bhupinder; Goyal, Abhishek; Tandon, Rohit; Chhabra, Shibba Takkar; Aslam, Naved; Wander, Gurpreet Singh; Mohan, Bishav	2020	The Egyptian heart journal : (EHJ) : official bulletin of the Egyptian Society of Cardiology	72	1	70		https://dx.doi.org/10.1186/s43044-020-00105-w	492	#1270
Singh 2022	Training community health workers for the COVID-19 response, India	Singh, Sachin S.; Singh, Lal Bahadur	2022	Bulletin of the World Health Organization	100	2	108-114		https://dx.doi.org/10.2471/BLT.21.286902	248	#5321
Slonim 2020	Challenges confronting rural hospitals accentuated during COVID-19	Slonim, Anthony D.; See, Helen; Slonim, Sheila	2020	Journal of biomedical research	34	6	397-409		https://dx.doi.org/10.7555/JBR.34.20200112	479	#1279
Song 2020	Fragmented restrictions, fractured resonances: grassroots responses to Covid-19 in China	Song, Y.; Liu, T. Y.; Wang, X. Y.; Guan, T. R.	2020	Crit. Asian Stud	52	4	494-511	WOS:000583473600001	10.1080/14672715.2020.1834868	3228	#1292
Srivastav 2020	Níveis de conscientização da comunidade rural, desafios e estratégias adotadas para combater o COVID-19: uma e-survey transversal	Srivastav, Adarsh Kumar; Sharma, Neha; Goyal, Manu; Samuel, Asir John	2020	Rev. Pesqui. Fisioter	10	4	699-707		10.17267/2238-2704rpf. v10i4.3278	5252	#1300
Strumann 2021	Experiences made by family physicians managing patients with SARS-CoV-2 infection during spring 2020 - a cross-sectional analysis	Strumann, Christoph; von Meißner, Wolfgang C. G.; Blickle, Paul-Georg; Held, Linda; Steinhäuser, Jost	2021	Z Evid Fortbild Qual Gesundhwes	165		35-42		10.1016/j.zefq.2021.07.005	4122	#4449
Sun 2021	Rural-urban and within-rural differences in COVID-19 vaccination rates	Sun, Y.; Monnat, S. M.	2021	J. Rural Health			7	WOS:000698393300001	10.1111/jrh.12625	3109	#189
Svistova 2021	Use of telehealth amid the COVID-19 pandemic: experiences of mental health providers serving rural youth and elderly in Pennsylvania	Svistova, J.; Harris, C.; Fogarty, B.; Kulp, C.; Lee, A.	2021	Adm. Policy. Ment. Health			9	WOS:000723996000001	10.1007/s10488-021-01181-z	2806	#191
Tamene 2021	What it takes to save lives: An assessment of water, sanitation, and hygiene facilities in temporary COVID-19 isolation and treatment centers of Southern Ethiopia: A mixed-methods evaluation	Tamene, Aiggan	2021	PloS one	16	8	e0256086		https://dx.doi.org/10.1371/journal.pone.0256086	625	#4489
Tan 2021	Self-sampling in Human Papillomavirus screening during and post-COVID-19 pandemic	Tan, C. S.; Hamzah, N. D.; Ismail, Z. H. F.; Jerip, A. R.; Kipli, M.	2021	The Medical journal of Malaysia	76	3	298-303			714	#4494
Tan 2021	Resilience, vulnerability and adaptability: A qualitative study of COVID-19 lockdown experiences in two Henan villages, China	Tan, Xiao; Song, Yao; Liu, Tianyang	2021	PLoS One	16	2	e0247383-e0247383		10.1371/journal.pone.0247383	4669	#4496
Terry 2021	Perceived usefulness of telehealth among rural medical providers: barriers to use and associations with provider confidence	Terry, Danielle L.; Buntoro, Shirley P.	2021	Journal of technology in behavioral science	6	4	567-571		https://dx.doi.org/10.1007/s41347-021-00215-5	139	#4507
The Republic of Malawi Department of Disaster Management Affairs National COVID-19 Office Ministry of Health 2022	National COVID-19 preparedness and response strategy and plan	The Republic of Malawi Department of Disaster Management Affairs National COVID-19 Office Ministry of Health	2021	The Republic of Malawi Department of Disaster Management Affairs National COVID-19 Office Ministry of Health							#5570
Thomas 2022	Challenges and collaborations: A case study for successful sexual assault nurse examiner education in rural communities during the COVID-19 pandemi	Thomas, Tami; Nobrega, Juan Carlos; Britton-Susino, Sherry	2022	Journal of forensic nursing	18	1	59-63		https://dx.doi.org/10.1097/JFN.0000000000000364	229	#5347
Thomson 2021	Factors associated with use of and satisfaction with telehealth by adults in rural Virginia during the COVID-19 pandemic	Thomson, Maria D.; Mariani, Abigail C.; Williams, April R.; Sutton, Arnethea L.; Sheppard, Vanessa B.	2021	JAMA Network Open	4	8	e2119530-e2119530	151773477. Language: English. Entry Date: 20210812. Revision Date: 20210906. Publication Type: Article	10.1001/jamanetworkopen.2021.19530	1936	#4516
Toccalino 2022	Addressing the shadow pandemic: COVID-19 related impacts, barriers, needs, and priorities to health care and support for women survivors of intimate partner violence and brain injury	Toccalino, Danielle; Haag, Halina Lin; Estrella, Maria Jennifer; Cowle, Stephanie; Fuselli, Pamela; Ellis, Michael J.; Gargaro, Judith; Colantonio, Angela; Consortium, Covid Tbi-Ipv	2022	Archives of physical medicine and rehabilitation					https://dx.doi.org/10.1016/j.apmr.2021.12.012	35	#5351
Tori 2021	Healthcare professional presenteeism during a COVID-19 outbreak in an Australian rural healthcare environment: A case analysis	Tori, Kathleen; Dinh, Thi Thuy Ha; Mather, Carey	2021	International journal of environmental research and public health	18	16			https://dx.doi.org/10.3390/ijerph18168336	606	#4533
Tran 2021	Supply-chain strategies for essential medicines in rural western Kenya during COVID-19	Tran, Dan N.; Were, Phelix M.; Kangogo, Kibet; Amisi, James A.; Manji, Imran; Pastakia, Sonak D.; Vedanthan, Rajesh	2021	Bulletin of the World Health Organization	99	5	388-392		https://dx.doi.org/10.2471/BLT.20.271593	730	#4547
Tran 2021	Perspectives on COVID-19 prevention and treatment using herbal medicine in Vietnam: A cross-sectional study	Tran, V. D.; Pham, D. T.; Cao, T. T. N.; Bahlol, M.; Dewey, R. S.; Le, M. H.; Nguyen, V. A.	2021	Annali di igiene : medicina preventiva e di comunita					https://dx.doi.org/10.7416/ai.2021.2484	62	#4550
Tune 2022	Exploring the knowledge, attitudes, practices and lived experiences of frontline health workers in the times of COVID-19 : a qualitative study from Bangladesh	Tune, Samiun Nazrin Bente Kamal; Islam, Bushra Zarin; Islam, Mir Raihanul; Tasnim, Zarin; Ahmed, Syed Masud	2022	BMJ Open	12	1	e051893-e051893		10.1136/bmjopen-2021-051893	3874	#5354
Tytarenko 2021	Citizens obtaining psychosocial support during the covid-19 pandemic in ukraine: a cross-sectional study	Tytarenko, Tetiana M.; Dvornyk, Maryna S.; Larina, Tetiana O.; Myronchak, Kateryna V.; Savinov, Volodymyr V.; Hundertaylo, Julia D.; Vella, Giuseppe	2021	Wiadomosci lekarskie (Warsaw, Poland : 1960)	74		2755-2761			273	#4576
U.S. Department of Health and Human Services Centers for Disease Control and Prevention 2021	COVID-19 vaccination field guide addendum: rural considerations for vaccine confidence and uptake strategies	U.S. Department of Health and Human Services Centers for Disease Control and Prevention	2021	U.S. Department of Health and Human Services Centers for Disease Control and Prevention 2021							#5655
Ullah 2021	Transhumant pastoralist knowledge of infectious diseases and adoption of alternative land use strategies in the Hindu-Kush Himalayan (HKH) region of Pakistan	Ullah, A.; Zeb, A.; Liu, J. L.; Mahmood, N.; Kachele, H.	2021	Land Use Pol.	109		11	WOS:000702863600005	10.1016/j.lusepol.2021.105729	3342	#4581
United Nations Human Rights Office Of The High Commissioner 2020	Covid-19 and indigenous peoples' rights what is the impact of covid-19 on indigenous peoples' rights?	United Nations Human Rights Office Of The High Commissioner	2020	United Nations Human Rights Office Of The High Commissioner							#5576
USA Government 2022	National covid-19-preparedness-plan	The White House	2022	USA Government 2022 NAT-COVID-19-PREPAREDNESS-PLAN							#5564
Verma 2022	Feasibility, outcomes, and safety of telehepatology services during the COVID-19 pandemic	Verma, Nipun; Mishra, Saurabh; Singh, Surender; Kaur, Rajwant; Kaur, Talwinder; De, Arka; Premkumar, Madhumita; Taneja, Sunil; Duseja, Ajay; Singh, Meenu; Singh, Virendra	2022	Hepatology communications	6	1	65-76		https://dx.doi.org/10.1002/hep4.1732	303	#5363
Voda 2021	The Tigani community adaptability to changes in rural Romania and the COVID-19 impact	Voda, Mihai; Murgu, Andrei; Sarpe, Constantin Adrian; Graves, Steven M.; Avram, Calin	2021	International journal of environmental research and public health	18	20			https://dx.doi.org/10.3390/ijerph182010622	558	#4636
Walker 2021	Ensuring contact: calling rural Appalachian older adults during the COVID-19 epidemic	Walker, Robert B.; Grome, Michael; Rollyson, William; Baus, Adam D.	2021	Rural and remote health	21	1	6122		https://dx.doi.org/10.22605/RRH6122	868	#4653
Walker 2022	Health system success in delivering bamlanivimab within post-acute and long-term care facilities	Walker, Victoria L.; Meyer, Anna; Paauw, Deborah; Arend, Megan	2022	Journal of the American Medical Directors Association	23	1	141-145		https://dx.doi.org/10.1016/j.jamda.2021.11.029	307	#5371
Walsh 2021	A rural community hospital's response to COVID-19	Walsh, Arlan; Warren, Zachary; Robichaud, Pierre; Stuart, Annette; Bodie, Kelly; Lew, Julia; Moore, Kieran	2021	Canadian Journal of Rural Medicine (Wolters Kluwer India Pvt Ltd)	26	1	38-41	147891436. Language: English. Entry Date: 20210106. Revision Date: 20210108. Publication Type: Article	10.4103/CJRM.CJRM_46_20	1515	#4659
Wang 2021	From blanket quarantine in Wuhan to distant centralized quarantine in Shijiazhuang: the evolution of China's COVID-19 quarantine approach	Wang, Baona; Zheng, Hui	2021	Infection	49	4	765-767		10.1007/s15010-021-01623-8	4460	#4664
Wang 2021	Tracking the effects of COVID-19 in rural China over time	Wang, Huan; Zhang, Markus; Li, Robin; Zhong, Oliver; Johnstone, Hannah; Zhou, Huan; Xue, Hao; Sylvia, Sean; Boswell, Matthew; Loyalka, Prashant; Rozelle, Scott	2021	International journal for equity in health	20	1	35		https://dx.doi.org/10.1186/s12939-020-01369-z	869	#4673
Weintraub 2021	Mobile telemedicine for buprenorphine treatment in rural populations with opioid use disorder	Weintraub, Eric; Seneviratne, Chamindi; Anane, Jessica; Coble, Kelly; Magidson, Jessica; Kattakuzhy, Sarah; Greenblatt, Aaron; Welsh, Christopher; Pappas, Alexander; Ross, Terri L.; Belcher, Annabelle M.	2021	JAMA network open	4	8	e2118487		https://dx.doi.org/10.1001/jamanetworkopen.2021.18487	604	#4709
Wells 2020	Disease control across urban-rural gradients	Wells, Konstans; Lurgi, Miguel; Collins, Brendan; Lucini, Biagio; Kao, Rowland R.; Lloyd, Alun L.; Frost, Simon D. W.; Gravenor, Mike B.	2020	Journal of the Royal Society, Interface	17	173			https://dx.doi.org/10.1098/rsif.2020.0775	972	#1396
Wernhart 2020	Outpatient management of oligosymptomatic patients with respiratory infection in the era of sars-cov-2: experience from rural German general practitioners	Wernhart, Simon; Förster, Tim-Henning; Weihe, Eberhard	2020	BMC Infectious Diseases	20	1		146869206. Language: English. Entry Date: In Process. Revision Date: 20201120. Publication Type: journal article. Journal Subset: Biomedical	10.1186/s12879-020-05538-x	2072	#1399
Wiese 2021	Overcoming the COVID-19 pandemic for dementia research: engaging rural, older, racially and ethnically diverse church attendees in remote recruitment, intervention and assessment	Wiese, Lisa Kirk; Williams, Ishan C.; Schoenberg, Nancy E.; Galvin, James E.; Lingler, Jennifer	2021	Gerontology & geriatric medicine	7				https://dx.doi.org/10.1177/23337214211058919	361	#4739
Willberg 2021	Escaping from cities during the COVID-19 crisis: using mobile phone data to trace mobility in Finland	Willberg, E.; Jarv, O.; Vaisanen, T.; Toivonen, T.	2021	ISPRS Int. J. Geo-Inf.	10	2	17	WOS:000622603400001	10.3390/ijgi10020103	2617	#4741
Wong 2021	Remote device interrogation kiosks (redink) - pharmacy kiosk remote testing of pacemakers and implantable cardioverter-defibrillators for rural Victorians. A novel strategy to tackle COVID-19	Wong, Joshua; Longhitano, Anthony; Yao, Jessica; Jayadeva, Pavithra; Arendshorst, Kim; Grigg, Leeanne; Wynn, Gareth; Stevenson, Irene	2021	Heart, lung & circulation	30	7	1044-1049		https://dx.doi.org/10.1016/j.hlc.2020.12.013	810	#4770
Wood 2021	Providing access to monoclonal antibody treatment of coronavirus (COVID-19) patients in rural and underserved areas	Wood, Davis A.; Aleem, Abdul; Davis, David	2021	StatPearls [Internet]. Treasure Island (FL): StatPearls Publishing; 2022 Jan.						98	#4773
Wu 2022	COVID-19 Vaccine intent in appalachian patients with multiple sclerosis	Wu, Hongyan; Ward, Melanie; Brown, Ashlyn; Blackwell, Erica; Umer, Amna	2022	2022 Jul 9.	57		103450		https://dx.doi.org/10.1016/j.msard.2021.103450	232	#5389
XuanTran 2020	Capacity of local authority and community on epidemic response in Vietnam: Implication for COVID-19 preparedness	Xuan Tran, Bach; Thi Nguyen, Hien; Quang Pham, Hai; Thi Le, Huong; Thu Vu, Giang; Latkin, Carl A.; Ho, Cyrus S. H.; Ho, Roger C. M.	2020	Safety science	130		104867		https://dx.doi.org/10.1016/j.ssci.2020.104867	498	#1422
Young-Xu 2021	Coverage and estimated effectiveness of mRNA COVID-19 vaccines among US veterans	Young-Xu, Yinong; Korves, Caroline; Roberts, Jeff; Powell, Ethan I.; Zwain, Gabrielle M.; Smith, Jeremy; Izurieta, Hector S.	2021	JAMA Network Open	4	10	e2128391-e2128391	152929157. Language: English. Entry Date: 20211025. Revision Date: 20211025. Publication Type: Article	10.1001/jamanetworkopen.2021.28391	1799	#4835
Youssef 2022	Determinants of acceptance of Coronavirus disease-2019 (COVID-19) vaccine among Lebanese health care workers using health belief model	Youssef, Dalal; Abou-Abbas, Linda; Berry, Atika; Youssef, Janet; Hassan, Hamad	2022	PloS one	17	2	e0264128		https://dx.doi.org/10.1371/journal.pone.0264128	212	#5408
Yu 2022	Socioeconomic disparities in the demand for and use of virtual visits among senior adults during the COVID-19 pandemic: A cross-sectional study	Yu, Ellie; Hagens, Simon	2022	JMIR aging					https://dx.doi.org/10.2196/35221	39	#5409
Yue 2021	[Analysis on the imported Coronavirus Disease 2019 related cluster epidemic in rural areas of Chengdu]	Yue, Y.; Chen, H.; Wang, L.; Du, X. B.; Gao, X. F.; Liao, J.; Zhou, R.; Chen, Z. H.; Chen, Y. Z.; Huang, W. W.; Huang, X. F.; Hu, M.; Zhao, C. L.; Du, C. H.; Deng, L. L.; Liang, X.; Liu, Z.	2021	Zhonghua yu fang yi xue za zhi [Chinese journal of preventive medicine]	55	10	1240-1244		https://dx.doi.org/10.3760/cma.j.cn112150-20210421-00396	549	#4852
Zakumumpa 2021	Dispensing antiretrovirals during Covid-19 lockdown: re-discovering community-based ART delivery models in Uganda	Zakumumpa, Henry; Tumwine, Christopher; Milliam, Kiconco; Spicer, Neil	2021	BMC health services research	21	1	692		https://dx.doi.org/10.1186/s12913-021-06607-w	657	#4857
Zaman 2021	Exploratory study on the operational issues faced in collection, transportation, and laboratory testing related to COVID-19 in remote areas of selected EAG states of North East and East India	Zaman, Forhad Akhtar; Aggarwal, Sumit; Pal, Ranabir; Chatterjee, Prabir Kumar; Kiran, K. Asha; Panda, Srikanta; Sharma, Utpal; Bhattacharya, Tridibes	2021	Journal of family medicine and primary care	10	3	1443-1452		https://dx.doi.org/10.4103/jfmpc.jfmpc_2130_20	423	#4862
Zaman 2021	Energy access and pandemic-resilient livelihoods: The role of solar energy safety nets	Zaman, R.; van Vliet, O.; Posch, A.	2021	Energy Res. Soc. Sci.	71		5	WOS:000629841200006	10.1016/j.erss.2020.101805	2653	#4863
Zhang 2021	The intentions to wear face masks and the differences in preventive behaviors between urban and rural areas during COVID-19: an analysis based on the technology acceptance model	Zhang, B.; Li, Z. J.; Jiang, L.	2021	Int. J. Environ. Res. Public Health	18	19	15	WOS:000726633200001	10.3390/ijerph18199988	2393	#4874
Zhang 2021	The impact of COVID-19 on primary health care and antibiotic prescribing in rural China: qualitative study	Zhang, Tingting; Shen, Xingrong; Liu, Rong; Zhao, Linhai; Wang, Debin; Lambert, Helen; Cabral, Christie	2021	BMC health services research	21	1	1048		https://dx.doi.org/10.1186/s12913-021-07082-z	573	#4879
Zhou 2022	Media attention and Vaccine Hesitancy: Examining the mediating effects of Fear of COVID-19 and the moderating role of trust in leadership	Zhou, Lulin; Ampon-Wireko, Sabina; Xu, Xinglong; Quansah, Prince Edwudzie; Larnyo, Ebenezer	2022	PloS one	17	2	e0263610		https://dx.doi.org/10.1371/journal.pone.0263610	209	#5414
Zhou 2022	Accuracy and timeliness of knowledge dissemination on COVID-19 among people in rural and remote regions of China at the early stage of outbreak	Zhou, W.; He, L. S.; Nie, X. H.; Wuri, T.; Piao, J. H.; Chen, D. S.; Gao, H.; Liu, J. M.; Tubden, K.; He, M.; He, J.	2022	Front. Public Health	9		10	WOS:000748025700001	10.3389/fpubh.2021.554038	2306	#5416
Zimbabwe National Statistics Agency 2020	Monitoring COVID-19 impact on households in Zimbabwe: Results from a high-frequency telephone survey of households	Zimbabwe National Statistics Agency, issuing body; World Bank Harare issuing, body	2020	World Bank Report		2					#5531

## Sheet: Sheet2
Covidence #	Study ID	Title	Study ID	Lead Author or Organisation	Year of publication	Country in which the study was conducted	WHO Region	World Bank Category	Study design	Population	WHO SPRP category
4930	Al-Mulki 2022	Epidemics and local governments in struggling nations: COVID-19 in Lebanon	4930	Al-Mulki	2022	Lebanon	Eastern Mediterranean (EMR)	Middle income	Mixed methods	Multiple groups	1.Coordination, planning, financing and monitoring
1660	Aron 2021	Strategies for responding to the COVID-19 pandemic in a rural health system in New York state	1660	Aron	2021	United States	Americas (AMR)	High income	Case report	Multiple groups	1.Coordination, planning, financing and monitoring
1676	Atkinson 2021	Moving Forward from COVID-19: Organizational Dimensions of Effective Hospital Emergency Management	1676	Atkinson	2021	United States	Americas (AMR)	High income	Qualitative research	Policy makers or decision makers (e.g. managers)	1.Coordination, planning, financing and monitoring
320	BachXuan 2020	The operational readiness capacities of the grassroots health system in responses to epidemics: Implications for COVID-19 control in Vietnam	320	BashXuan	2020	Vietnam	Western Pacific (WPR)	Middle income	Cross sectional study	Health care workers (formal)	1.Coordination, planning, financing and monitoring
1759	Barton 2021	Adaptive Capacity as Local Sustainable Development: Contextualizing and Comparing Risks and Resilience in Two Chilean Regions	1759	Barton	2021	Chile	Americas (AMR)	High income	Mixed methods	Communities	1.Coordination, planning, financing and monitoring
1802	Berland 2021	Is Rural Kansas Prepared? An Assessment of Resources Related to the COVID-19 Pandemic	1802	Berland	2021	United States	Americas (AMR)	High income	Cross sectional study	Communities	1.Coordination, planning, financing and monitoring
398	Brown 2020	Rural Healthcare Center Preparation and Readiness Response to Threat of COVID-19	398	Brown	2020	United States	Americas (AMR)	High income	Case report	Multiple groups	1.Coordination, planning, financing and monitoring
2005	Carpenter 2021	Rural community pharmacies' preparedness for and responses to COVID-19	2005	Carpenter	2021	United States	Americas (AMR)	High income	Cross sectional study	Health care workers (formal)	1.Coordination, planning, financing and monitoring
464	Chillag 2020	Synergistic Disparities and Public Health Mitigation of COVID-19 in the Rural United States	464	Chillag	2020	United States	Americas (AMR)	High income	Case series	Communities; Policy makers or decision makers (e.g. managers)	1.Coordination, planning, financing and monitoring
501	Cuadros 2020	Spatiotemporal transmission dynamics of the COVID-19 pandemic and its impact on critical healthcare capacity	501	Cuadros	2020	United States	Americas (AMR)	High income	Geospatial analysis	Communities	1.Coordination, planning, financing and monitoring
2322	Donohue 2021	A discourse analysis of the Aboriginal and Torres Strait Islander COVID-19 policy response	2322	Donohue	2021	Australia	Western Pacific (WPR)	High income	Qualitative research	Communities; Policy makers or decision makers (e.g. managers)	1.Coordination, planning, financing and monitoring
2361	Dutta 2021	The local governance of COVID-19: Disease prevention and social security in rural India	2361	Dutta	2021	India	South East Asian (SEAR)	Middle income	Qualitative research	Policy makers or decision makers (e.g. managers)	1.Coordination, planning, financing and monitoring
599	Ferguson 2020	Decommissioning and recommissioning a regional hospital in response to a COVID-19 outbreak	599	Ferguson	2020	Australia	Western Pacific (WPR)	High income	Other review type	Patients or health care users	1.Coordination, planning, financing and monitoring
76	Fosse 2022	Tension between local, regional and national levels in Norway's handling of COVID-19	76	Fosse	2022	Norway	Europe (EUR)	High income	Qualitative research	Policy makers or decision makers (e.g. managers)	1.Coordination, planning, financing and monitoring
2556	Gauttam 2021	Public Health Policy of India and COVID-19: Diagnosis and Prognosis of the Combating Response	2556	Gauttam	2021	India	South East Asian (SEAR)	Middle income	Other review type	Communities	1.Coordination, planning, financing and monitoring
2713	Haim 2021	Sustained Government Engagement Improves Subsequent Pandemic Risk Reporting In Conflict Zones	2713	Haim	2021	Philippines	Western Pacific (WPR)	Middle income	Non-randomised experimental study	Communities	1.Coordination, planning, financing and monitoring
3051	Kasturi 2021	Predicting COVID-19-Related Health Care Resource Utilization Across a Statewide Patient Population: Model Development Study	3051	Kasturi	2021	United States	Americas (AMR)	High income	Data Modelling	Patients or health care users	1.Coordination, planning, financing and monitoring
868	Li 2020	Treatment of coronavirus disease 2019 in Shandong, China: a cost and affordability analysis	868	Li	2020	China	Western Pacific (WPR)	Middle income	Economic evaluation	Patients or health care users	1.Coordination, planning, financing and monitoring
5570	Ministry of Health, Republic of Malawi 2021	NATIONAL COVID-19 PREPAREDNESS AND RESPONSE STRATEGY AND PLAN The Republic of Malawi Department of Disaster Management Affairs National COVID-19 Office Ministry of Health	5570	The Republic of Malawi Department of Disaster Management Affairs National COVID-19 Office Ministry of Health	2021	Malawi	Africa (AFR)	Low income	Plan, policy or guide	Communities	1.Coordination, planning, financing and monitoring
3615	Mzumara 2021	The health policy response to COVID-19 in Malawi	3615	Mzumara	2021	Malawi	Africa (AFR)	Low income	Other review type	Policy makers or decision makers (e.g. managers)	1.Coordination, planning, financing and monitoring
5564	NATIONAL COVID-19 PREPAREDNESS PLAN 2022	NAT-COVID-19-PREPAREDNESS-PLAN	5564	USA Government	2022	United States	Americas (AMR)	High income	Case report	Communities	1.Coordination, planning, financing and monitoring
3725	OrganizaciónPanamericanadela 2021	Consideraciones para el fortalecimiento del primer nivel de atención en el manejo de la pandemia de COVID-19	3725	PAHO	2021	Other: PAHO	Americas (AMR)	MIC, HIC	Plan, policy or guide	Policy makers or decision makers (e.g. managers)	1.Coordination, planning, financing and monitoring
3843	Petrie 2021	What a Pandemic Has Taught Us About the Potential for Innovation in Rural Health: Commencing an Ethnography in Canada, the United States, Sweden, and Australia	3843	Petrie	2021	Other: Australia, Canada, Sweden and the USA	Other, AMR,EUR,WPR	High income	Mixed methods	Multiple groups	1.Coordination, planning, financing and monitoring
3982	Rakotonanahary 2021	Integrating Health Systems and Science to Respond to COVID-19 in a Model District of Rural Madagascar	3982	Rakotonanahary	2021	Madagascar	Africa (AFR)	Low income	Case report	Communities	1.Coordination, planning, financing and monitoring
4220	Schiff 2021	Pandemic preparedness and response in service hub cities: lessons from Northwestern Ontario	4220	Schiff	2021	Canada	Americas (AMR)	High income	Case report	Other	1.Coordination, planning, financing and monitoring
1248	Shang 2020	COVID-19 Preparedness in US Home Health Care Agencies	1248	Shang	2020	United States	Americas (AMR)	High income	Cross sectional study	Other	1.Coordination, planning, financing and monitoring
1279	Slonim 2020	Challenges confronting rural hospitals accentuated during COVID-19	1279	Slonim	2020	United States	Americas (AMR)	High income	Other review type	Policy makers or decision makers (e.g. managers)	1.Coordination, planning, financing and monitoring
1292	Song 2020	Fragmented restrictions, fractured resonances: grassroots responses to Covid-19 in China	1292	Song	2020	China	Western Pacific (WPR)	Middle income	Case report	Communities	1.Coordination, planning, financing and monitoring
5576	United Nations Office of the High Commissioner 2020	COVID-19 AND INDIGENOUS PEOPLES' RIGHTS WHAT IS THE IMPACT OF COVID-19 ON INDIGENOUS PEOPLES' RIGHTS?	5576	UNHR	2020	Other: Not focused on any specific countries	Other	LMIC and HIC	Plan, policy or guide	Communities	1.Coordination, planning, financing and monitoring
4659	Walsh 2021	A rural community hospital's response to COVID-19	4659	Walsh	2021	Canada	Americas (AMR)	High income	Case report	Patients or health care users; Health care workers (formal)	1.Coordination, planning, financing and monitoring
5573	World Health Organisation 2020	colombia-c19-case-study-20-june	5573	WHO	2020	Colombia	Americas (AMR)	Middle income	Case report	Communities	1.Coordination, planning, financing and monitoring
1422	XuanTran 2020	Capacity of local authority and community on epidemic response in Vietnam: Implication for COVID-19 preparedness	1422	XuanTran	2020	Vietnam	Western Pacific (WPR)	Middle income	Cross sectional study	Multiple groups	1.Coordination, planning, financing and monitoring
1757	Bahety 2021	Texts don't nudge: An adaptive trial to prevent the spread of COVID-19 in India	1703	Bahety	2021	India	South East Asian (SEAR)	Middle income	Randomised controlled trial	Communities	2.Risk communication, community engagement & infodemic management
4982	Caperon 2021	Identifying opportunities to engage communities with social mobilisation activities to tackle NCDs in El Salvador in the context of the global COVID-19 pandemic	1992	Caperon	2021	El Salvador	Americas (AMR)	Middle income	Qualitative research	Multiple groups	2.Risk communication, community engagement & infodemic management
5022	Carvalho 2020	e-COVID Xingu: Mídias Sociais e Informação no Combate à Covid-19 em Altamira, Pará	434	Carvalho	2020	Brazil	Americas (AMR)	Middle income	Case report	Communities	2.Risk communication, community engagement & infodemic management
5658	Ezeah 2020	Measuring the effect of interpersonal communication on awareness and knowledge of COVID-19 among rural communities in Eastern Nigeria	585	Ezeah	2020	Nigeria	Africa (AFR)	Middle income	Non-randomised experimental study	Communities	2.Risk communication, community engagement & infodemic management
2916	Hammersley 2021	Lessons for Workforce Disaster Planning from the First Nosocomial Outbreak of COVID-19 in Rural Tasmania, Australia: A Case Study	2728	Hammersley	2021	Australia	Western Pacific (WPR)	High income	Qualitative research	Communities	2.Risk communication, community engagement & infodemic management
5128	Healey 2022	Ezidi voices: The communication of COVID-19 information amongst a refugee community in rural Australia- a qualitative study	5102	Healey	2022	Australia	Western Pacific (WPR)	High income	Qualitative research	Communities	2.Risk communication, community engagement & infodemic management
3397	Islam 2021	Stigma and misconceptions in the time of the COVID-19 pandemic: A field experiment in India	2922	Islam	2021	India	South East Asian (SEAR)	Middle income	Randomised controlled trial	Communities	2.Risk communication, community engagement & infodemic management
141	Karamidehkordi 2021	Communicative interventions for preventing the novel Coronavirus (Covid-19) outbreak: insights from Iran's rural and farming communities	113	Karamidehkordi	2021	Iran	Eastern Mediterranean (EMR)	Middle income	Mixed methods	Communities	2.Risk communication, community engagement & infodemic management
3603	Kim 2020	The effect of big-city news on rural America during the COVID-19 pandemic	814	Kim	2020	United States	Americas (AMR)	High income	Mixed methods	Communities	2.Risk communication, community engagement & infodemic management
3656	Kim 2021	Effects of social prescribing pilot project for the elderly in rural area of South Korea during COVID-19 pandemic	3102	Kim	2021	south Korea	Western Pacific (WPR)	High income	Non-randomised experimental study	Communities	2.Risk communication, community engagement & infodemic management
5247	Kohler 2022	Curtailing Covid-19 on a dollar-a-day in Malawi: Role of community leadership for shaping public health and economic responses to the pandemic	5152	Kohler	2022	Malawi	Africa (AFR)	Low income	Cross sectional study	Multiple groups	2.Risk communication, community engagement & infodemic management
3836	Lian 2021	Fighting Covid-19 in rural communities: coordinated mobilization and reconstruction of community order in a village in Northern China	123	Lian	2021	China	Western Pacific (WPR)	Middle income	Case report	Communities	2.Risk communication, community engagement & infodemic management
189	Liebman 2020	Partnerships as an Avenue to Translate Emerging Disease Ecology of SARS-CoV-2 to Agricultural Groups	869	Liebman	2020	United States	Americas (AMR)	High income	Case report	Other	2.Risk communication, community engagement & infodemic management
5655	Mathad 2022	Impact of COVID 19 webinar on knowledge, attitude and practices among Indian population- A community based study	5206	Mathad	2022	India	South East Asian (SEAR)	Middle income	Cross sectional study	Multiple groups	2.Risk communication, community engagement & infodemic management
5389	Mayfield 2021	Development, Implementation, and Results from a COVID-19 Messaging Campaign to Promote Health Care Seeking Behaviors Among Community Clinic Patients	3442	Mayfield	2021	United States	Americas (AMR)	High income	Cross sectional study	Patients or health care users; Communities	2.Risk communication, community engagement & infodemic management
4835	Norman 2021	From Sorcery to Laboratory: Pandemics and Yanyuwa Experiences of Viral Vulnerability	3687	Norman	2021	Australia	Western Pacific (WPR)	High income	Case report	Communities	2.Risk communication, community engagement & infodemic management
5408	Nyarko 2021	Communication lapses to combating COVID-19 pandemic: Evaluating Ghana's COVID-19 campaign	3694	Nyarko	2021	Ghana	Africa (AFR)	Middle income	Qualitative research	Communities	2.Risk communication, community engagement & infodemic management
5414	Rahman 2021	Challenges in Preventive Practices and Risk Communication towards COVID-19: A Cross-Sectional Study in Bangladesh	3963	Rahman	2021	Bangladesh	South East Asian (SEAR)	Middle income	Cross sectional study	Communities	2.Risk communication, community engagement & infodemic management
1997	Scholz 2021	The role of risk communication in public health interventions. An analysis of risk communication for a community quarantine in Germany to curb the SARS-CoV-2 pandemic	4232	Scholtz	2021	Germany	Europe (EUR)	High income	Cross sectional study	Communities	2.Risk communication, community engagement & infodemic management
445	Shah 2021	Analysis of change in knowledge, attitude, and practices about COVID-19 following and awareness session in rural population of Western India	4295	Shah	2021	India	South East Asian (SEAR)	Middle income	Cross sectional study	Communities	2.Risk communication, community engagement & infodemic management
2149	Srivastav 2020	Níveis de conscientização da comunidade rural, desafios e estratégias adotadas para combater o COVID-19: uma e-survey transversal	1300	Srivastav	2020	India	South East Asian (SEAR)	Middle income	Cross sectional study	Patients or health care users	2.Risk communication, community engagement & infodemic management
2230	Zhou 2022	Accuracy and Timeliness of Knowledge Dissemination on COVID-19 Among People in Rural and Remote Regions of China at the Early Stage of Outbreak	5416	Zhou	2022	China	Western Pacific (WPR)	Middle income	Cross sectional study	Communities	2.Risk communication, community engagement & infodemic management
4919	Abaluck 2022	Impact of community masking on COVID-19: A cluster-randomized trial in Bangladesh	4919	Abaluck	2022	Bangladesh	South East Asian (SEAR)	Middle income	Randomised controlled trial	Communities	3.Surveillance, epi inv, contact tracing, public health & social measures
1510	Abdelmagid 2021	Acceptability and feasibility of strategies to shield the vulnerable during the COVID-19 outbreak: a qualitative study in six Sudanese communities	1510	Abdelmagid	2021	Sudan	Africa (AFR)	Low income	Qualitative research	Communities	3.Surveillance, epi inv, contact tracing, public health & social measures
1529	Addis 2021	Social Work Responses and Household-level Determinants of Coronavirus Preparedness in Rural Ethiopia	1529	Yonnas Addis	2021	Ethiopia	Africa (AFR)	Low income	Mixed methods	Communities	3.Surveillance, epi inv, contact tracing, public health & social measures
1648	Appa 2021	Universal Polymerase Chain Reaction and Antibody Testing Demonstrate Little to No Transmission of Severe Acute Respiratory Syndrome Coronavirus 2 in a Rural Community	1648	Appa	2020	United States	Americas (AMR)	High income	Cross sectional study	Communities	3.Surveillance, epi inv, contact tracing, public health & social measures
22	Baskaran 2021	Enabling Readiness of a School to Reopen During a Pandemic - A Field Experience	22	Baskaran	2021	India	South East Asian (SEAR)	Middle income	Case report	Communities	3.Surveillance, epi inv, contact tracing, public health & social measures
1879	Boudou 2021	Modelling COVID-19 severity in the Republic of Ireland using patient co-morbidities, socioeconomic profile and geographic location, February to November 2020	1879	Boudou	2021	Ireland	Europe (EUR)	High income	Geospatial analysis; Data Modelling	Communities	3.Surveillance, epi inv, contact tracing, public health & social measures
1880	Boudou 2021	Breakpoint modelling of temporal associations between non-pharmaceutical interventions and symptomatic COVID-19 incidence in the Republic of Ireland	1880	Boudou	2021	Ireland	Europe (EUR)	High income	Data Modelling	Communities	3.Surveillance, epi inv, contact tracing, public health & social measures
2003	Carlitz 2021	Life under lockdown: Illustrating tradeoffs in South Africa's response to COVID-19	2003	Carlitz	2021	South Africa	Africa (AFR)	Middle income	Geospatial analysis	Communities	3.Surveillance, epi inv, contact tracing, public health & social measures
4990	Castro 2022	The Role of a Federally Qualified Health Center in Identification and Management of an Occupational COVID-19 Outbreak: Lessons for Future Infection Surveillance and Response	4990	Castro	2022	United States	Americas (AMR)	High income	Case report	Communities	3.Surveillance, epi inv, contact tracing, public health & social measures
2077	Cheek 2021	Decommissioning and recommissioning a regional hospital in response to a COVID-19 outbreak	2077	Cheek	2021	Australia	Western Pacific (WPR)	High income	Case report	Patients or health care users; Health care workers (formal)	3.Surveillance, epi inv, contact tracing, public health & social measures
42	Close 2022	Innovative and Integrated Contact Tracing: Indian Health Service, Arizona, December 2020-January 2021	42	Close	2022	United States	Americas (AMR)	High income	Case report	Communities	3.Surveillance, epi inv, contact tracing, public health & social measures
2283	Dessu 2021	The applicability of basic preventive measures of the pandemic COVID-19 and associated factors among residents in Guraghe Zone	2283	Dessu	2021	Ethiopia	Africa (AFR)	Low income	Cross sectional study	Communities	3.Surveillance, epi inv, contact tracing, public health & social measures
2351	Dunne 2021	Investigation and public health response to a COVID-19 outbreak in a rural resort community-Blaine County, Idaho, 2020	2351	Dunne	2021	United States	Americas (AMR)	High income	Case report	Patients or health care users; Communities	3.Surveillance, epi inv, contact tracing, public health & social measures
2383	Ejigu 2021	Assessing the impact of non-pharmaceutical interventions (NPI) on the dynamics of COVID-19: A mathematical modelling study of the case of Ethiopia	2383	Ejigu	2021	Ethiopia	Africa (AFR)	Low income	Data Modelling	Communities	3.Surveillance, epi inv, contact tracing, public health & social measures
2489	Flores-Ramírez 2021	A review of Environmental risks and vulnerability factors of indigenous populations from Latin America and the Caribbean in the face of the COVID-19	2489	Flores-Ramirez	2021	Other: Latin America and Caribbean (LAC)	Americas (AMR)	MIC, HIC	Case series	Communities	3.Surveillance, epi inv, contact tracing, public health & social measures
2509	Friedman 2021	Racial/Ethnic, Social, and Geographic Trends in Overdose-Associated Cardiac Arrests Observed by US Emergency Medical Services During the COVID-19 Pandemic	2509	Friedman	2021	United States	Americas (AMR)	High income	Cohort study	Patients or health care users	3.Surveillance, epi inv, contact tracing, public health & social measures
81	Gandhi 2021	Community Preparedness and Practices for Prevention and Control of COVID-19 (COP-COVID): An Assessment from Rural Northern India	81	Gandhi	2021	India	South East Asian (SEAR)	Middle income	Cross sectional study	Communities	3.Surveillance, epi inv, contact tracing, public health & social measures
2579	Ghorbanzadeh 2021	Spatial accessibility assessment of COVID-19 patients to healthcare facilities: A case study of Florida	2579	Ghorbanzadeh	2021	United States	Americas (AMR)	High income	Case report	Patients or health care users	3.Surveillance, epi inv, contact tracing, public health & social measures
2676	Gudina 2021	Seroepidemiology and model-based prediction of SARS-CoV-2 in Ethiopia: longitudinal cohort study among front-line hospital workers and communities	2676	Gudina	2021	Ethiopia	Africa (AFR)	Low income	Cohort study	Multiple groups	3.Surveillance, epi inv, contact tracing, public health & social measures
680	Hall 2020	Isolating Populations to Control Pandemic Spread in an Austere Military Environment	680	Hall	2020	Other: Special military base in Africa	Africa (AFR)	LMIC	Case series	Communities	3.Surveillance, epi inv, contact tracing, public health & social measures
4911	Han 2021	Face Mask Usage, Knowledge and Behavior of Face Mask Usage in Older Adults Living Alone in the COVID-19 Era	4911	Han	2021	south Korea	Western Pacific (WPR)	High income	Cross sectional study	Patients or health care users	3.Surveillance, epi inv, contact tracing, public health & social measures
701	Harling 2020	Protective behaviours and secondary harms from non-pharmaceutical interventions during the COVID-19 epidemic in South Africa: a multisite prospective longitudinal study	701	Harling	2020	South Africa	Africa (AFR)	Middle income	Cohort study	Communities	3.Surveillance, epi inv, contact tracing, public health & social measures
5116	Hossain 2022	Effectiveness of contact tracing in the control of infectious diseases: a systematic review	5116	Hossain	2022	Other: Systematic review including many countries	Other	LMIC and HIC	Systematic review	Communities	3.Surveillance, epi inv, contact tracing, public health & social measures
2895	Hui 2021	Modelling testing and response strategies for COVID-19 outbreaks in remote Australian Aboriginal communities	2895	Hui	2021	Australia	Western Pacific (WPR)	High income	Data Modelling	Communities	3.Surveillance, epi inv, contact tracing, public health & social measures
2898	Humeyestewa 2021	COVID-19 response by the Hopi Tribe: impact of systems improvement during the first wave on the second wave of the pandemic	2898	Humeyestewa	2021	United States	Americas (AMR)	High income	Case report	Communities	3.Surveillance, epi inv, contact tracing, public health & social measures
2918	Iqbal 2021	Responding To The Covid 19 Pandemic In A Resource Constrained Country: The Case Of Pakistan	2918	Iqbal	2021	Pakistan	Eastern Mediterranean (EMR)	Middle income	Other review type	Multiple groups	3.Surveillance, epi inv, contact tracing, public health & social measures
2919	Isaac 2021	The burden of COVID-19 infection in a rural Tamil Nadu community	2919	Isaac	2021	India	South East Asian (SEAR)	Middle income	Cross sectional study	Patients or health care users; Communities	3.Surveillance, epi inv, contact tracing, public health & social measures
2975	Jia 2021	Association between mental health and community support in lockdown communities during the COVID-19 pandemic: Evidence from rural China	2975	Jia	2021	China	Western Pacific (WPR)	Middle income	Cross sectional study	Communities	3.Surveillance, epi inv, contact tracing, public health & social measures
5141	Jones 2022	An Ethnographic Examination of People's Reactions to State-Led COVID-19 Measures in Sierra Leone	5141	Jones	2022	Sierra Leon	Africa (AFR)	Low income	Qualitative research	Communities	3.Surveillance, epi inv, contact tracing, public health & social measures
3063	Kaweenuttayanon 2021	Community surveillance of COVID-19 by village health volunteers, Thailand	3063	Kaweenuttayanon	2021	Thailand	South East Asian (SEAR)	Middle income	Case report	Communities	3.Surveillance, epi inv, contact tracing, public health & social measures
804	Kenward 2020	Population Health Management to identify and characterise ongoing health need for high-risk individuals shielded from COVID-19: a cross-sectional cohort study	804	Kenward	2020	UK	Europe (EUR)	High income	Cohort study	Patients or health care users	3.Surveillance, epi inv, contact tracing, public health & social measures
3103	Kim 2021	Identifying areas of potential critical healthcare shortages: A case study of spatial accessibility to ICU beds during the COVID-19 pandemic in Florida	3103	Kim	2021	United States	Americas (AMR)	High income	cross sectional study; Other- laboratory study	Patients or health care users	3.Surveillance, epi inv, contact tracing, public health & social measures
3118	Kitchanapaibul 2021	Experiences and expectations regarding COVID-19 prevention and control measures among the hill tribe population of northern Thailand: a qualitative study	3118	Kitchanapaibul	2021	Thailand	South East Asian (SEAR)	Middle income	Qualitative research	Communities	3.Surveillance, epi inv, contact tracing, public health & social measures
3124	Kleynhans 2021	SARS-CoV-2 Seroprevalence in a Rural and Urban Household Cohort during First and Second Waves of Infections, South Africa, July 2020-March 2021	3124	Kleynhans	2021	South Africa	Africa (AFR)	Middle income	Cohort study	Communities	3.Surveillance, epi inv, contact tracing, public health & social measures
835	Lakhani 2020	Systematic Review of Clinical Insights into Novel Coronavirus (CoVID-19) Pandemic: Persisting Challenges in U.S. Rural Population	835	Lakhani	2020	United States	Americas (AMR)	High income	Systematic review	Communities	3.Surveillance, epi inv, contact tracing, public health & social measures
1466	Lakhani 2021	Identifying priority areas requiring culturally appropriate care during a pandemic: A spatial study investigating the proximate availability of culturally appropriate care for ageing Aboriginal or Torres Strait Islander people in rural and remote New Sout	1466	Lakhani	2021	Australia	Western Pacific (WPR)	High income	Geospatial analysis	Communities	3.Surveillance, epi inv, contact tracing, public health & social measures
3276	Li 2021	What makes people install a COVID-19 contact-tracing app? Understanding the influence of app design and individual difference on contact-tracing app adoption intention	3276	Li	2021	United States	Americas (AMR)	High income	Cross sectional study	Communities	3.Surveillance, epi inv, contact tracing, public health & social measures
3281	Li 2021	Transmission Dynamics, Heterogeneity and Controllability of SARS-CoV-2: A Rural-Urban Comparison	3281	Li	2021	China	Western Pacific (WPR)	Middle income	Data Modelling	Patients or health care users; Communities	3.Surveillance, epi inv, contact tracing, public health & social measures
3549	Moon 2021	Contact tracing evaluation for COVID-19 transmission in the different movement levels of a rural college town in the USA	3549	Moon	2021	United States	Americas (AMR)	High income	Data Modelling	Communities	3.Surveillance, epi inv, contact tracing, public health & social measures
145	Mrozla 2021	Policing in the COVID-19 pandemic: are rural police organizations immune?	145	Mrozla	2021	United States	Americas (AMR)	High income	Cross sectional study	Other	3.Surveillance, epi inv, contact tracing, public health & social measures
3719	Oleribe 2021	Klamath Tribal Response to the Pandemic of COVID-19 Among Klamath Tribal Community in Oregon, USA	3719	Oleribe	2021	United States	Americas (AMR)	High income	Case report	Communities	3.Surveillance, epi inv, contact tracing, public health & social measures
3729	Ortiz-Prado 2021	Massive SARS-CoV-2 RT-PCR Testing on Rural Communities in Manabi Province (Ecuador) Reveals Severe COVID-19 Outbreaks	3729	Ortiz-Prado	2021	Ecuador	Americas (AMR)	Middle income	cross sectional study	Communities	3.Surveillance, epi inv, contact tracing, public health & social measures
5251	Pandey 2022	Effectiveness of Government Policies in Controlling COVID-19 in India	5251	Pandey	2022	India	South East Asian (SEAR)	Middle income	Data Modelling	Communities	3.Surveillance, epi inv, contact tracing, public health & social measures
3819	Pena-Galo 2021	Evaluation of social distancing measures on the transmissibility of COVID-19 in rural areas. Retrospective logitudinal study of posible cases	3819	Pen-Galo	2021	Spain	Europe (EUR)	High income	Cohort study	Communities	3.Surveillance, epi inv, contact tracing, public health & social measures
1090	Peters 2020	Community Susceptibility and Resiliency to COVID-19 Across the Rural-Urban Continuum in the United States	1090	Peters	2020	United States	Americas (AMR)	High income	Data Modelling	Communities	3.Surveillance, epi inv, contact tracing, public health & social measures
3900	Porter 2021	COVID-19 Among Workers in the Seafood Processing Industry: Implications for Prevention Measures - Alaska, March-October 2020	3900	Porter	2021	United States	Americas (AMR)	High income	Case report	Communities; Other	3.Surveillance, epi inv, contact tracing, public health & social measures
1153	Reinders 2020	Indigenous communities' responses to the COVID-19 pandemic and consequences for maternal and neonatal health in remote Peruvian Amazon: a qualitative study based on routine programme supervision	1153	Reinders	2020	Peru	Americas (AMR)	Middle income	Qualitative research	Communities; Informal health care workers (e.g CHW)	3.Surveillance, epi inv, contact tracing, public health & social measures
4024	Ren 2021	Regional Differences in Epidemiological and Clinical Characteristics, Treatment, and Clinical Outcomes of COVID-19 in Wuhan and Remote Areas of Hubei Province	4024	Ren	2021	China	Western Pacific (WPR)	Middle income	Cross sectional study	Patients or health care users	3.Surveillance, epi inv, contact tracing, public health & social measures
4086	Rodriguez-Paredes 2021	COVID-19 Community Transmission and Super Spreaders in Rural Villages from Manabi Province in the Coastal Region of Ecuador Assessed by Massive Testing of Community-Dwelling Population	4086	Rodriguez-Paredes	2021	Ecuador	Americas (AMR)	Middle income	Cohort study	Communities	3.Surveillance, epi inv, contact tracing, public health & social measures
4227	Schneider 2021	Social distancing as protection factor against COVID-19 in a non-metropolitan area in the State of Rio Grande do Sul, Brazil	4227	Schneider	2021	Brazil	Americas (AMR)	Middle income	Cross sectional study	Communities	3.Surveillance, epi inv, contact tracing, public health & social measures
4330	Shu 2021	Collaborative Leadership, Collective Action, and Community Governance against Public Health Crises under Uncertainty: A Case Study of the Quanjingwan Community in China	4330	Shu	2021	China	Western Pacific (WPR)	Middle income	Case report	Communities	3.Surveillance, epi inv, contact tracing, public health & social measures
4359	Simpson 2021	Temporal trends and forecasting of COVID-19 hospitalisations and deaths in Scotland using a national real-time patient-level data platform: a statistical modelling study	4359	Simpson	2021	UK	Europe (EUR)	High income	Data Modelling	Communities	3.Surveillance, epi inv, contact tracing, public health & social measures
4496	Tan 2021	Resilience, vulnerability and adaptability: A qualitative study of COVID-19 lockdown experiences in two Henan villages, China	4496	Tan	2021	China	Western Pacific (WPR)	Middle income	Qualitative research	Communities	3.Surveillance, epi inv, contact tracing, public health & social measures
5351	Toccalino 2022	Addressing the Shadow Pandemic: COVID-19 Related Impacts, Barriers, Needs, and Priorities to Health Care and Support for Women Survivors of Intimate Partner Violence and Brain Injury	5351	Toccalino	2022	Canada	Americas (AMR)	High income	Qualitative research	Policy makers or decision makers (e.g. managers); Other	3.Surveillance, epi inv, contact tracing, public health & social measures
4581	Ullah 2021	Transhumant pastoralist knowledge of infectious diseases and adoption of alternative land use strategies in the Hindu-Kush Himalayan (HKH) region of Pakistan	4581	Ullah	2021	Pakistan	Eastern Mediterranean (EMR)	Middle income	Mixed methods	Communities	3.Surveillance, epi inv, contact tracing, public health & social measures
4664	Wang 2021	From blanket quarantine in Wuhan to distant centralized quarantine in Shijiazhuang: the evolution of China's COVID-19 quarantine approach	4664	Wang	2021	China	Western Pacific (WPR)	Middle income	Case report	Patients or health care users	3.Surveillance, epi inv, contact tracing, public health & social measures
4673	Wang 2021	Tracking the effects of COVID-19 in rural China over time	4673	Wang	2021	China	Western Pacific (WPR)	Middle income	Qualitative research	Communities	3.Surveillance, epi inv, contact tracing, public health & social measures
1396	Wells 2020	Disease control across urban-rural gradients	1396	Wells	2020	UK	Europe (EUR)	High income	Data Modelling	Communities	3.Surveillance, epi inv, contact tracing, public health & social measures
4852	Yue 2021	Analysis on the imported Coronavirus Disease 2019 related cluster epidemic in rural areas of Chengdu	4852	Yue	2021	China	Western Pacific (WPR)	Middle income	Mixed methods	Patients or health care users; Communities	3.Surveillance, epi inv, contact tracing, public health & social measures
4874	Zhang 2021	The Intentions to Wear Face Masks and the Differences in Preventive Behaviors between Urban and Rural Areas during COVID-19: An Analysis Based on the Technology Acceptance Model	4874	Zhang	2021	China	Western Pacific (WPR)	Middle income	Cross sectional study; Data Modelling	Communities	3.Surveillance, epi inv, contact tracing, public health & social measures
2032	Ceci 2021	Development and implementation of a scalable and versatile test for COVID-19 diagnostics in rural communities	2032	Ceci	2021	United States	Americas (AMR)	High income	Cross sectional study	Patients or health care users; Communities	5.Laboratories & diagnostics
5010	Daigle 2022	A Sensitive and Rapid Wastewater Test for SARS-COV-2 and Its Use for the Early Detection of a Cluster of Cases in a Remote Community	5010	Daigle	2022	Canada	Americas (AMR)	High income	Diagnostic test accuracy study	Communities	5.Laboratories & diagnostics
2218	D'Aoust 2021	COVID-19 wastewater surveillance in rural communities: Comparison of lagoon and pumping station samples	2218	D'Aoust	2021	Canada	Americas (AMR)	High income	diagnostic test accuracy study	Communities	5.Laboratories & diagnostics
537	Desai 2020	Chest imaging representing a COVID-19 positive rural U.S. population	537	Desai	2020	United States	Americas (AMR)	High income	Cross sectional study	Patients or health care users	5.Laboratories & diagnostics
5056	Fitzsimon 2022	COVID-19 Assessment and Testing in Rural Communities During the Pandemic: Cross-sectional Analysis	5056	Fitzsimon	2022	Canada	Americas (AMR)	High income	Cross sectional study	Patients or health care users	5.Laboratories & diagnostics
2490	Fongaro 2021	SARS-CoV-2 in Human Sewage and River Water from a Remote and Vulnerable Area as a Surveillance Tool in Brazil	2490	Gislaine Fongaro	2021	Brazil	Americas (AMR)	Middle income	Cross sectional study	Communities	5.Laboratories & diagnostics
2826	Hodges 2021	Use of Rapid Antigen Testing for SARS-CoV-2 in Remote Communities - Yukon-Kuskokwim Delta Region, Alaska, September 15, 2020-March 1, 2021	2826	Hodges	2021	United States	Americas (AMR)	High income	ecological study	Communities	5.Laboratories & diagnostics
2928	Islam-Maruf 2021	Portable Health Clinic as a Telemedicine System with Appropriate Technologies for Unreached Communities	2928	Islam-Maruf	2021	Bangladesh	South East Asian (SEAR)	Middle income	Case report	Patients or health care users	5.Laboratories & diagnostics
3263	Levitan 2021	Health care experiences during the COVID-19 pandemic by race and social determinants of health among adults age &#8805; 58 years in the REGARDS study	3263	Levitan	2021	United States	Americas (AMR)	High income	Cross sectional study	Patients or health care users	5.Laboratories & diagnostics
5177	Liang 2022	The Right to Accessible COVID-19 Testing in the Post-Epidemic Period under the Urban-Rural Integration: Haishu District, Ningbo City, China	5177	Liang	2022	China	Western Pacific (WPR)	Middle income	Geospatial analysis	Patients or health care users	5.Laboratories & diagnostics
3462	McElfish 2021	Perceived Barriers to COVID-19 Testing	3462	McElfish	2021	United States	Americas (AMR)	High income	Mixed methods	Communities	5.Laboratories & diagnostics
4048	Richard-Greenblatt 2021	Copan eNAT Transport System To Address Challenges in COVID-19 Diagnostics in Regions with Limited Testing Access	4048	Richard-Greenblatt	2021	United States	Americas (AMR)	High income	Diagnostic test accuracy study	Other	5.Laboratories & diagnostics
4137	Saini 2021	A Cold Chain-Independent Specimen Collection and Transport Medium Improves Diagnostic Sensitivity and Minimizes Biosafety Challenges of COVID-19 Molecular Diagnosis	4137	Saini	2021	India	South East Asian (SEAR)	Middle income	Diagnostic test accuracy study	Other	5.Laboratories & diagnostics
4333	Shukla 2021	Evaluating the efficiency of specimen (sample) pooling for real-time PCR based diagnosis of COVID-19	4333	Shukla	2021	India	South East Asian (SEAR)	Middle income	Diagnostic test accuracy study	Patients or health care users	5.Laboratories & diagnostics
4494	Tan 2021	Self-sampling in Human Papillomavirus screening during and post-COVID-19 pandemic	4494	Tan	2021	Malaysia	Western Pacific (WPR)	Middle income	Cross sectional study	Patients or health care users	5.Laboratories & diagnostics
4862	Zaman 2021	Exploratory study on the operational issues faced in collection, transportation, and laboratory testing related to COVID-19 in remote areas of selected EAG states of North East and East India	4862	Zaman	2021	India	South East Asian (SEAR)	Middle income	Qualitative research	Health care workers (formal)	5.Laboratories & diagnostics
1537	Aditya 2021	"We Are at The Forefront of Rural Areas" Emergency Nurse's Experience During Pandemic: A Qualitative Study	1537	Aditya	2021	Indonesia	South East Asian (SEAR)	Middle income	Qualitative research	Health care workers (formal)	6.IPC & health workforce protection
9	Alum 2021	Optimizing Highly Infectious Disease Isolation Unit Management: Experiences From the Infectious Diseases Isolation and Research Unit, Fort Portal, Uganda	9	Alum	2021	Uganda	Africa (AFR)	Low income	Case report	Policy makers or decision makers (e.g. managers)	6.IPC & health workforce protection
2020	Cash 2021	Emergency Medical Services Personnel Awareness and Training about Personal Protective Equipment during the COVID-19 Pandemic	2020	Cash	2021	United States	Americas (AMR)	High income	Cross sectional study	Health care workers (formal)	6.IPC & health workforce protection
2338	Du 2021	Difficulties encountered by public health workers in COVID-19 outbreak: a cross-sectional study based on five provinces	2338	Du	2021	China	Western Pacific (WPR)	Middle income	Cross sectional study	Health care workers (formal)	6.IPC & health workforce protection
5073	Gavana 2022	Perceived risk and pandemic response awareness in low-capacity public primary health care in Greece	5053	Gavana	2021	Greece	Europe (EUR)	High income	Cross sectional study	Health care workers (formal)	6.IPC & health workforce protection
2601	Gine-Garriga 2021	COVID-19 water, sanitation, and hygiene response: Review of measures and initiatives adopted by governments, regulators, utilities, and other stakeholders in 84 countries	2601	Giné-Garriga	2021	Other: Sweden -(first author) List of 84 countries searched and mapped in the Caribbean: Bahamas, Barbados, Cuba, Dominican Republic, Haiti, Jamaica, Trinidad and Tobago; in Central America: Belize,Costa Rica, El Salvador, Guatemala, Honduras, Mexico, Nicaragua, Panama; in South America: Argentina, Bolivia (Plurinational State of), Brazil, Chile, Colombia, Ecuador,Guyana, Paraguay, Peru, Suriname…	Other	LMIC and HIC	Other review type	Communities	6.IPC & health workforce protection
2743	Hanton 2021	A Case Series: Successfully Preventing COVID-19 Outbreak in a Residential Community Setting at a Drug and Alcohol Addiction Treatment Center	2743	Hanton	2021	United States	Americas (AMR)	High income	Case report	Patients or health care users	6.IPC & health workforce protection
3091	Kharbat 2021	PPE decontamination to overcome PPE shortage in rural area during pandemic	3091	Kharbat	2021	United States	Americas (AMR)	High income	Case report	Other	6.IPC & health workforce protection
5235	Moyo 2022	Experiences of Nurse Managers during the COVID-19 Outbreak in a Selected District Hospital in Limpopo Province, South Africa	5235	Moyo	2022	South Africa	Africa (AFR)	Middle income	Qualitative research	Policy makers or decision makers (e.g. managers)	6.IPC & health workforce protection
1016	Ohta 2020	Overcoming the challenge of COVID-19: A grounded theory approach to rural nurses' experiences	1016	Ohta	2020	Japan	Western Pacific (WPR)	High income	Qualitative research	Health care workers (formal)	6.IPC & health workforce protection
1033	Omoronyia 2020	Knowledge and practice of COVID-19 prevention among community health workers in rural Cross River State, Nigeria: implications for disease control in Africa	1033	Omoronyia	2020	Nigeria	Africa (AFR)	Middle income	Cross sectional study	Informal health care workers (e.g CHW)	6.IPC & health workforce protection
5269	Quigley 2022	Worker and employer experiences with COVID-19 and the California Workers' Compensation System: A review of the literature	5269	Quigley	2022	United States	Americas (AMR)	High income	Other review type	Health care workers (formal); Other	6.IPC & health workforce protection
4013	Rebmann 2021	Rural infection preventionists' experiences during the COVID-19 pandemic: Findings from focus groups conducted with association of professionals in infection control & epidemiology (APIC) members	4013	Rebmann	2021	United States	Americas (AMR)	High income	Qualitative research	Health care workers (formal)	6.IPC & health workforce protection
4489	Tamene 2021	What it takes to save lives: An assessment of water, sanitation, and hygiene facilities in temporary COVID-19 isolation and treatment centers of Southern Ethiopia: A mixed-methods evaluation	4489	Tamene	2021	Ethiopia	Africa (AFR)	Low income	Mixed methods	Health care workers (formal)	6.IPC & health workforce protection
4533	Tori 2021	Healthcare Professional Presenteeism during a COVID-19 Outbreak in an Australian Rural Healthcare Environment: A Case Analysis	4533	Tori	2021	Australia	Western Pacific (WPR)	High income	Case report	Communities; Health care workers (formal)	6.IPC & health workforce protection
5354	Tune 2022	Exploring the knowledge, attitudes, practices and lived experiences of frontline health workers in the times of COVID-19 : a qualitative study from Bangladesh	5354	Tune	2022	Bangladesh	South East Asian (SEAR)	Middle income	Qualitative research	Health care workers (formal); Informal health care workers (e.g CHW)	6.IPC & health workforce protection
1598	Ali 2021	Birthing Between the "Traditional" and the "Modern": DaI Practices and Childbearing Women's Choices During COVID-19 in Pakistan	1598	Ali	2021	Pakistan	Eastern Mediterranean (EMR)	Middle income	Qualitative research	Patients or health care users; Informal health care workers (e.g CHW)	7.Case management, clinical operations & therapeutics
1576	AlMeslamani 2021	An emergency plan for management of COVID-19 patients in rural areas	1576	Al Meslamani	2021	Egypt	Eastern Mediterranean (EMR)	Middle income	Cohort study	Patients or health care users	7.Case management, clinical operations & therapeutics
489	Conroy 2020	Rapid multi‐professional training for COVID‐19 in rural hospitals	489	Conroy	2020	Australia	Western Pacific (WPR)	High income	Mixed methods	Health care workers (formal)	7.Case management, clinical operations & therapeutics
49	Couper 2022	Exploring rural doctors' early experiences of coping with the emerging COVID-19 pandemic	49	Couper	2022	Other: 11 countries, including Australia, Bosnia and Herzegovina, DRC, New Zealand, Nigeria, Pakistan, Philippines, South Africa, Thailand, Wales and Zimbabwe.	Other (AFR, SEAR,EUR,EMR,WPR)	LMIC and HIC	Qualitative research	Health care workers (formal)	7.Case management, clinical operations & therapeutics
2168	Crocetti 2021	Palliative Opioids May Be a Bridge to Care for Rural Long-Term Care Facility Residents with Severe COVID-19 Symptoms	2168	Crocetti	2021	United States	Americas (AMR)	High income	Cohort study	Patients or health care users	7.Case management, clinical operations & therapeutics
544	Dirlikov 2020	CDC Deployments to State, Tribal, Local, and Territorial Health Departments for COVID-19 Emergency Public Health Response - United States, January 21-July 25, 2020	544	Dirlikov	2020	United States	Americas (AMR)	High income	Case report	Health care workers (formal)	7.Case management, clinical operations & therapeutics
5032	Dumproff 2022	Integrating US National Guard with Public Health Partners at COVID-19 Testing Sites in West Virginia Counties with High Rural and Minority Populations: Lessons Learned	5032	Dumproff	2022	United States	Americas (AMR)	High income	Mixed methods	Communities; Health care workers (formal)	7.Case management, clinical operations & therapeutics
5034	ElKadri 2022	Curso em saúde mental no contexto da Covid-19 com povos indígenas por meio de ensino remoto	5034	El Kadri	2022	Brazil	Americas (AMR)	Middle income	Case report	Health care workers (formal); Informal health care workers (e.g CHW)	7.Case management, clinical operations & therapeutics
2622	Goldstein 2021	Early Data on Predictors of COVID-19 Treatment Frequency at Community Health Centers	2622	Goldstein	2021	United States	Americas (AMR)	High income	Data Modelling	Patients or health care users	7.Case management, clinical operations & therapeutics
5089	Hamadi 2022	Medicare and telehealth: The impact of COVID-19 pandemic	5089	Hamadi	2022	United States	Americas (AMR)	High income	Cross sectional study	Patients or health care users	7.Case management, clinical operations & therapeutics
5120	Huang 2022	Midwest rural-urban disparities in use of patient online services for COVID-19	5120	Huang	2022	United States	Americas (AMR)	High income	Case report	Patients or health care users	7.Case management, clinical operations & therapeutics
740	Ipe 2020	Provision of COVID-19 Convalescent Plasma in a Resource-Constrained State	740	Ipe	2020	United States	Americas (AMR)	High income	Case report	Patients or health care users	7.Case management, clinical operations & therapeutics
756	Jenkins 2020	The evolving role of family physicians during the coronavirus disease 2019 crisis: An appreciative reflection	756	Jenkins	2020	South Africa	Africa (AFR)	Middle income	Case report	Health care workers (formal)	7.Case management, clinical operations & therapeutics
3054	Katzman 2021	Innovative COVID-19 Programs to Rapidly Serve New Mexico : Project ECHO	3054	Katzman	2021	United States	Americas (AMR)	High income	Case report	Health care workers (formal)	7.Case management, clinical operations & therapeutics
3071	Kedar 2021	COVID-19 in a rural health system in New York - case series and an approach to management	3071	Kedar	2021	United States	Americas (AMR)	High income	Case series	Patients or health care users	7.Case management, clinical operations & therapeutics
883	Logan 2020	Addressing Health Disparities in the Rural United States: Advocacy as Caregiving among Community Health Workers and Promotores de Salud	883	Logan	2020	United States	Americas (AMR)	High income	Qualitative research	Informal health care workers (e.g CHW)	7.Case management, clinical operations & therapeutics
3429	Mash 2021	Evaluation of patient characteristics, management and outcomes for COVID-19 at district hospitals in the Western Cape, South Africa: descriptive observational study	3429	Mash	2021	South Africa	Africa (AFR)	Middle income	Cross sectional study	Patients or health care users	7.Case management, clinical operations & therapeutics
3517	Misra 2021	A Novel Just-In-Time-Online-Training for Nasopharyngeal Swab Specimen Collection During the COVID-19 Pandemic	3517	Misra	2021	United States	Americas (AMR)	High income	Non-randomised experimental study	Health care workers (formal)	7.Case management, clinical operations & therapeutics
3670	Nixon 2021	Exploring the response to the COVID-19 pandemic at the rural hospital-base hospital interface : experiences of New Zealand rural hospital doctors	3670	Nixon	2021	new Zealand	Western Pacific (WPR)	High income	Qualitative research	Health care workers (formal)	7.Case management, clinical operations & therapeutics
3993	Rao 2021	Pandemic response in pluralistic health systems: a cross-sectional study of COVID-19 knowledge and practices among informal and formal primary care providers in Bihar, India	3993	Rao	2021	India	South East Asian (SEAR)	Middle income	Cross sectional study	Health care workers (formal); Informal health care workers (e.g CHW)	7.Case management, clinical operations & therapeutics
4018	Reece 2021	Use of Virtually Facilitated Simulation to Improve COVID-19 Preparedness in Rural and Remote Canada	4008	Reece	2021	Canada	Americas (AMR)	High income	Mixed methods	Health care workers (formal)	7.Case management, clinical operations & therapeutics
1207	SantosVieira 2020	Planejamento da enfermagem frente à COVID-19 numa estratégia de saúde da família: relato de experiência	1207	Santos Vieira	2020	Brazil	Americas (AMR)	Middle income	Case report	Communities; Health care workers (formal)	7.Case management, clinical operations & therapeutics
5321	Singh 2022	Training community health workers for the COVID-19 response, India	5321	Singh	2022	India	South East Asian (SEAR)	Middle income	Case report	Informal health care workers (e.g CHW)	7.Case management, clinical operations & therapeutics
4449	Strumann 2021	Experiences made by family physicians managing patients with SARS-CoV-2 infection during spring 2020 - a cross-sectional analysis	4449	Strumann	2021	Germany	Europe (EUR)	High income	Cross sectional study	Health care workers (formal)	7.Case management, clinical operations & therapeutics
5347	Thomas 2022	Challenges and Collaborations: A Case Study for Successful Sexual Assault Nurse Examiner Education in Rural Communities During the COVID-19 Pandemic	5347	Thomas	2022	United States	Americas (AMR)	High income	Case report	Health care workers (formal)	7.Case management, clinical operations & therapeutics
4550	Tran 2021	Perspectives on COVID-19 prevention and treatment using herbal medicine in Vietnam: A cross-sectional study	4550	Tran	2021	Vietnam	Western Pacific (WPR)	Middle income	Cross sectional study	Patients or health care users	7.Case management, clinical operations & therapeutics
5371	Walker 2022	Health System Success in Delivering Bamlanivimab Within Post-acute and Long-Term Care Facilities	5371	Walker	2022	United States	Americas (AMR)	High income	Cohort study	Patients or health care users	7.Case management, clinical operations & therapeutics
1399	Wernhart 2020	Outpatient Management of Oligosymptomatic Patients with respiratory infection in the era of SARS-CoV-2: Experience from rural German general practitioners	1399	Wernhart	2020	Germany	Europe (EUR)	High income	Cross sectional study	Patients or health care users	7.Case management, clinical operations & therapeutics
4773	Wood 2021	Providing Access To Monoclonal Antibody Treatment Of Coronavirus (COVID-19) Patients In Rural And Underserved Areas	4773	Wood	2021	United States	Americas (AMR)	High income	Other review type	Patients or health care users	7.Case management, clinical operations & therapeutics
4879	Zhang 2021	The impact of COVID-19 on primary health care and antibiotic prescribing in rural China: qualitative study	4879	Zhang	2021	China	Western Pacific (WPR)	Middle income	Qualitative research	Patients or health care users; Health care workers (formal)	7.Case management, clinical operations & therapeutics
253	Adams 2020	Telerobotic ultrasound to provide obstetrical ultrasound services remotely during the COVID-19 pandemic	253	Adams	2020	Canada	Americas (AMR)	High income	Cohort study	Patients or health care users; Health care workers (formal)	9.Maintaining essential health service & systems
1535	Adepoju 2021	p COVID-19 and Telehealth Operations in Texas Primary Care Clinics: Disparities in Medically Underserved Area Clinics	1535	Adepoju	2021	United States	Americas (AMR)	High income	Cross sectional study	Patients or health care users; Health care workers (formal)	9.Maintaining essential health service & systems
10	Amos 2022	Remote mental health clients prefer face-to-face consultations to telehealth during and after the COVID-19 pandemic	10	Amos	2022	Australia	Western Pacific (WPR)	High income	Cross sectional study	Patients or health care users	9.Maintaining essential health service & systems
4935	Arcuri 2022	On the brink of disruption: Applying Resilience Engineering to anticipate system performance under crisis	4935	Accuri	2021	Brazil	Americas (AMR)	Middle income	Mixed methods	Multiple groups	9.Maintaining essential health service & systems
1686	Ayres 2021	Necessity as the Catalyst of Change: Exploring Client and Provider Perspectives of Accelerated Implementation of Telehealth by a Regional Australian Community Service Organisation during COVID-19 Restrictions	1686	Ayres	2021	Australia	Western Pacific (WPR)	High income	Qualitative research	Patients or health care users; Health care workers (formal)	9.Maintaining essential health service & systems
1786	Belcher 2021	Buprenorphine Induction in a Rural Maryland Detention Center During COVID-19: Implementation and Preliminary Outcomes of a Novel Telemedicine Treatment Program for Incarcerated Individuals With Opioid Use Disorder	1786	Belcher	2021	United States	Americas (AMR)	High income	Case report	Patients or health care users	9.Maintaining essential health service & systems
1821	Bhuiyan 2021	Associations Between Rural or Urban Status, Health Outcomes and Behaviors, and COVID-19 Perceptions Among Meditation App Users: Longitudinal Survey Study	1821	Bhuiyan	2021	United States	Americas (AMR)	High income	Cross sectional study	Communities	9.Maintaining essential health service & systems
1989	Cao 2021	Disparities in the Use of In-Person and Telehealth Primary Care Among High- and Low-Risk Medicare Beneficiaries During COVID-19	1989	Cao	2021	United States	Americas (AMR)	High income	Cross sectional study	Patients or health care users	9.Maintaining essential health service & systems
443	Castro 2020	Telemedicina rural e COVID-19: ampliando o acesso onde a distância já era regra	443	Castro	2020	Brazil	Americas (AMR)	Middle income	Cross sectional study	Patients or health care users	9.Maintaining essential health service & systems
5000	Cifarelli 2022	Telemedicine for Cranial Radiosurgery Patients in a Rural U.S. Population: Patterns and Predictors of Patient Utilization	5000	Cifarelli	2022	United States	Americas (AMR)	High income	Data Modelling	Patients or health care users	9.Maintaining essential health service & systems
2258	Dekker 2021	Telemedicine in the Wake of the COVID-19 Pandemic: Increasing Access to Surgical Care	2258	Dekker	2021	United States	Americas (AMR)	High income	Cross sectional study	Patients or health care users	9.Maintaining essential health service & systems
2276	Demeke 2021	Trends in Use of Telehealth Among Health Centers During the COVID-19 Pandemic - United States, June 26-November 6, 2020	2276	Demeke	2021	United States	Americas (AMR)	High income	Cross sectional study	Patients or health care users	9.Maintaining essential health service & systems
2381	Edwards 2021	Telephone consultations to manage paediatric outpatient clinics during the COVID-19 pandemic: a service evaluation	2381	Edwards	2021	UK	Europe (EUR)	High income	Cross sectional study	Patients or health care users	9.Maintaining essential health service & systems
2412	Ervin 2021	Primary healthcare clinicians' positive perceptions of the implementation of telehealth during the COVID-19 pandemic using normalisation process theory	2412	Ervin	2021	Australia	Western Pacific (WPR)	High income	Cross sectional study	Health care workers (formal)	9.Maintaining essential health service & systems
2452	Ferguson 2021	Virtual care expansion in the Veterans Health Administration during the COVID-19 pandemic: clinical services and patient characteristics associated with utilization	2452	Ferguson	2021	United States	Americas (AMR)	High income	Cross sectional study	Patients or health care users	9.Maintaining essential health service & systems
2484	Fiske 2021	Impact of COVID-19 on patient health and self-care practices: a mixed-methods survey with German patients	2484	Fiske	2021	Germany	Europe (EUR)	High income	Mixed methods	Patients or health care users	9.Maintaining essential health service & systems
2570	George 2021	Disruptions in Rheumatology Care and the Rise of Telehealth in Response to the COVID-19 Pandemic in a Community Practice-Based Network	2570	George	2021	United States	Americas (AMR)	High income	Cohort study	Patients or health care users; Health care workers (formal)	9.Maintaining essential health service & systems
2648	Graves 2021	Disparities in Technology and Broadband Internet Access Across Rurality: Implications for Health and Education	2648	Graves	2021	United States	Americas (AMR)	High income	Cross sectional study	Communities	9.Maintaining essential health service & systems
5095	Hanna 2022	Cancer Screening Among Rural and Urban Clinics During COVID-19: A Multistate Qualitative Study	5095	Hanna	2022	United States	Americas (AMR)	High income	Qualitative research	Health care workers (formal)	9.Maintaining essential health service & systems
2745	Haranath 2021	eNeuroIntensive Care in India: The Need of the Hour	2745	Haranath	2021	India	South East Asian (SEAR)	Middle income	Other review type	Patients or health care users	9.Maintaining essential health service & systems
2755	Harris 2021	Mobile consulting as an option for delivering healthcare services in low-resource settings in low- and middle-income countries: A mixed-methods study	2755	Harris	2021	Other: Pakistan, Tanzania, Kenya, Nigeria and Bangladesh	Other, AFR,SEAR,EMR	Middle income	Mixed methods	Patients or health care users; Health care workers (formal)	9.Maintaining essential health service & systems
2765	HastieNorris 2021	Development of a Teledermatology Service in Rural Washington State Using the Doctor of Nursing Practice Skill Set and Implementation Science	2765	Hastie Norris	2021	United States	Americas (AMR)	High income	Cross sectional study	Health care workers (formal)	9.Maintaining essential health service & systems
2830	Hoerold 2021	Healthcare professionals' perceptions of impacts of the Covid-19-pandemic on outpatient care in rural areas: a qualitative study	2830	Hoerald	2021	Germany	Europe (EUR)	High income	Qualitative research	Health care workers (formal)	9.Maintaining essential health service & systems
2867	Hsiao 2021	Disparities in Telemedicine Access: A Cross-Sectional Study of a Newly Established Infrastructure during the COVID-19 Pandemic	2876	Hsiao	2021	United States	Americas (AMR)	High income	Cross sectional study	Patients or health care users	9.Maintaining essential health service & systems
2889	Hughes 2021	An examination of telehealth policy impacts on initial rural opioid use disorder treatment patterns during the COVID-19 pandemic	2889	Hughes	2021	Other: United States and Canada	Americas (AMR)	High income	Cohort study	Patients or health care users	9.Maintaining essential health service & systems
2910	Ihrig 2021	Home Low Vision Ocular Rehabilitation Telehealth Expansion Due to COVID-19 Pandemic	2910	Ihrig	2021	United States	Americas (AMR)	High income	Case report	Patients or health care users	9.Maintaining essential health service & systems
746	Jaffe 2020	Health Inequalities in the Use of Telehealth in the United States in the Lens of COVID-19	746	Jaffe	2020	United States	Americas (AMR)	High income	Cohort study	Patients or health care users	9.Maintaining essential health service & systems
2977	Jiang 2021	Teleoncology for Veterans: High Patient Satisfaction Coupled With Positive Financial and Environmental Impacts	2977	Jiang	2021	United States	Americas (AMR)	High income	Cross sectional study	Patients or health care users	9.Maintaining essential health service & systems
3006	Jones 2021	Future-proofing diabetes foot services in remote and rural health settings post-COVID-19	3006	Jones	2021	UK	Europe (EUR)	High income	Case report	Patients or health care users	9.Maintaining essential health service & systems										iew ref
5143	Katyal 2022	Setting Up a Teleneurology Clinic during COVID-19 Pandemic: Experience from an Academic Practice	5243	Katyal	2022	United States	Americas (AMR)	High income	Case report	Patients or health care users	9.Maintaining essential health service & systems
5162	Lalani 2022	"Hard to Say Goodbye Over iPad": Experiences of Palliative Care Providers and Lessons Learned During the COVID-19 Pandemic in Rural Communities of Indiana, United States	5162	Lalani	2022	United States	Americas (AMR)	High income	Qualitative research	Health care workers (formal)	9.Maintaining essential health service & systems
5164	Lama 2022	Telehealth Availability and Use of Related Technologies Among Medicare-Enrolled Cancer Survivors: Cross-sectional Findings From the Onset of the COVID-19 Pandemic	5164	Lama	2022	United States	Americas (AMR)	High income	Cross sectional study	Patients or health care users	9.Maintaining essential health service & systems
3255	Levander 2021	Rural opioid treatment program patient perspectives on take-home methadone policy changes during COVID-19: a qualitative thematic analysis	3255	Levander	2021	United States	Americas (AMR)	High income	Qualitative research	Patients or health care users	9.Maintaining essential health service & systems
5174	Levander 2022	Low-Threshold Buprenorphine via Community Partnerships and Telemedicine-Case Reports of Expanding Access to Addiction Treatment During COVID-19	5174	Levander	2022	United States	Americas (AMR)	High income	Case series	Patients or health care users	9.Maintaining essential health service & systems
3335	Lopez 2021	Barriers and Facilitators to Telemedicine: Can You Hear Me Now?	3335	Lopez	2021	United States	Americas (AMR)	High income	Case report	Patients or health care users	9.Maintaining essential health service & systems
5195	Mahmoud 2022	Telemedicine (virtual clinic) effectively delivers the required healthcare service for pediatric ambulatory surgical patients during the current era of COVID-19 pandemic: A mixed descriptive study	5195	Mahmoud	2022	Other: Saudi- arabia and Egypt	Eastern Mediterranean (EMR)	MIC, HIC	Mixed methods	Patients or health care users	9.Maintaining essential health service & systems
5210	Mbunge 2022	Virtual healthcare services and digital health technologies deployed during coronavirus disease 2019 (COVID-19) pandemic in South Africa: a systematic review	5210	Mbunge	2022	South Africa	Africa (AFR)	Middle income	Systematic review	Patients or health care users; Communities	9.Maintaining essential health service & systems
3526	Miyawaki 2021	Age and Social Disparities in the Use of Telemedicine During the COVID-19 Pandemic in Japan: Cross-sectional Study	3526	Miyawaki	2021	Japan	Western Pacific (WPR)	High income	Cross sectional study	Patients or health care users	9.Maintaining essential health service & systems
3535	Mohammed 2021	Exploring the use and challenges of implementing virtual visits during COVID-19 in primary care and lessons for sustained use	3535	Mohammed	2021	Canada	Americas (AMR)	High income	Cross sectional study	Health care workers (formal)	9.Maintaining essential health service & systems
3727	Ortega 2021	Protecting vulnerable communities and health professionals from COVID-19 associated mental health distress: a comprehensive approach led by a public-civil partnership in rural Chiapas, Mexico	3727	Ortega	2021	Mexico	Americas (AMR)	Middle income	Non-randomised experimental study	Communities; Health care workers (formal)	9.Maintaining essential health service & systems
1054	Padala 2020	VA Video Connect for Clinical Care in Older Adults in a Rural State During the COVID-19 Pandemic: Cross-Sectional Study	1054	Padala	2020	United States	Americas (AMR)	High income	Cross sectional study	Patients or health care users	9.Maintaining essential health service & systems
3804	Patt 2021	Telemedicine in Community Cancer Care: How Technology Helps Patients With Cancer Navigate a Pandemic	3804	Patt	2021	United States	Americas (AMR)	High income	Mixed methods	Patients or health care users; Health care workers (formal)	9.Maintaining essential health service & systems
3851	Phenicie 2021	Patient Satisfaction with Telehealth During COVID-19: Experience in a Rural County on the United States-Mexico Border	3851	Phenicie	2021	United States	Americas (AMR)	High income	Cross sectional study	Patients or health care users	9.Maintaining essential health service & systems
3861	Pierce 2021	The COVID-19 Telepsychology Revolution: A National Study of Pandemic-Based Changes in U.S. Mental Health Care Delivery	3861	Pierce	2021	United States	Americas (AMR)	High income	Cross sectional study	Health care workers (formal)	9.Maintaining essential health service & systems
1132	Rabunal 2020	Usefulness of a Telemedicine Tool TELEA in the Management of the COVID-19 Pandemic	1132	Rabunal	2020	Spain	Europe (EUR)	High income	Case report	Patients or health care users	9.Maintaining essential health service & systems
5274	Rainsford 2022	Effectiveness of telehealth palliative care Needs Rounds in rural residential aged care during the COVID‐19 pandemic: A hybrid effectiveness‐implementation study	5274	Rainsford	2022	Australia	Western Pacific (WPR)	High income	Mixed methods	Health care workers (formal)	9.Maintaining essential health service & systems
3994	Rao 2021	Telegenetics: The experience of an Indian center (Centre for Human Genetics) during the COVID-19 pandemic	3994	Rao	2021	India	South East Asian (SEAR)	Middle income	Qualitative research	Patients or health care users	9.Maintaining essential health service & systems
4111	Runkle 2021	Participatory COVID-19 Surveillance Tool in Rural Appalachia: Real-Time Disease Monitoring and Regional Response	4111	Runkle	2021	United States	Americas (AMR)	High income	Cross sectional study	Communities	9.Maintaining essential health service & systems
4132	Said 2021	Effect of telephone counselling on the knowledge, attitude and practices of contacts of confirmed COVID-19 cases in Egypt	4132	Said	2021	Egypt	Eastern Mediterranean (EMR)	Middle income	Non-randomised experimental study	Patients or health care users	9.Maintaining essential health service & systems
5299	Schow 2022	Use of a Research as Intervention Approach to Explore Telebehavioral Health Services During the COVID-19 Pandemic in Southeastern Idaho	5299	Schow	2022	United States	Americas (AMR)	High income	Qualitative research	Health care workers (formal)	9.Maintaining essential health service & systems
4252	Seaman 2021	Harm Reduction and Adaptations Among PWUD in Rural Oregon During COVID-19	4252	Seaman	2021	United States	Americas (AMR)	High income	Qualitative research	Patients or health care users	9.Maintaining essential health service & systems
1270	Singh 2020	Active surveillance with telemedicine in patients on anticoagulants during the national lockdown (COVID-19 phase) and comparison with pre-COVID-19 phase	1270	Singh	2020	India	South East Asian (SEAR)	Middle income	Cross sectional study	Patients or health care users	9.Maintaining essential health service & systems
191	Svistova	Use of Telehealth Amid the COVID-19 Pandemic: Experiences of Mental Health Providers Serving Rural Youth and Elderly in Pennsylvania	191	Svistova	2021	United States	Americas (AMR)	High income	Qualitative research	Health care workers (formal)	9.Maintaining essential health service & systems
4507	Terry 2021	Perceived Usefulness of Telehealth Among Rural Medical Providers: Barriers to Use and Associations with Provider Confidence	4507	Terry	2021	United States	Americas (AMR)	High income	Cross sectional study	Health care workers (formal)	9.Maintaining essential health service & systems
4516	Thomson 2021	Factors Associated With Use of and Satisfaction With Telehealth by Adults in Rural Virginia During the COVID-19 Pandemic	4516	Thompson	2021	United States	Americas (AMR)	High income	Cross sectional study	Patients or health care users	9.Maintaining essential health service & systems
4576	Tytarenko 2021	CITIZENS OBTAINING PSYCHOSOCIAL SUPPORT DURING THE COVID-19 PANDEMIC IN UKRAINE: A CROSS-SECTIONAL STUDY	4576	Savinov	2021	Ukraine	Europe (EUR)	Middle income	Cross sectional study	Communities	9.Maintaining essential health service & systems
5363	Verma 2022	Feasibility, Outcomes, and Safety of Telehepatology Services During the COVID-19 Pandemic	5363	Verma	2022	India	South East Asian (SEAR)	Middle income	Cross sectional study	Patients or health care users	9.Maintaining essential health service & systems
4653	Walker 2021	Ensuring contact: calling rural Appalachian older adults during the COVID-19 epidemic	4653	Walker	2021	United States	Americas (AMR)	High income	Case report	Communities	9.Maintaining essential health service & systems
4709	Weintraub 2021	Mobile Telemedicine for Buprenorphine Treatment in Rural Populations With Opioid Use Disorder	4709	Weintraub	2021	United States	Americas (AMR)	High income	Cross sectional study	Patients or health care users	9.Maintaining essential health service & systems
4739	Wiese 2021	Overcoming the COVID-19 Pandemic for Dementia Research: Engaging Rural, Older, Racially and Ethnically Diverse Church Attendees in Remote Recruitment, Intervention and Assessment	4739	Wiese	2021	United States	Americas (AMR)	High income	Non-randomised experimental study	Communities	9.Maintaining essential health service & systems
4770	Wong 2021	Remote Device Interrogation Kiosks (ReDInK) - Pharmacy Kiosk Remote Testing of Pacemakers and Implantable Cardioverter-Defibrillators for Rural Victorians. A Novel Strategy to Tackle COVID-19	4770	Wong	2020	Australia	Western Pacific (WPR)	High income	Cross sectional study	Patients or health care users	9.Maintaining essential health service & systems
5409	Yu 2022	Socioeconomic Disparities in the demand for and use of virtual visits among senior adults during the COVID-19 pandemic: A cross-sectional study	5409	Yu	2022	Canada	Americas (AMR)	High income	Cross sectional study	Patients or health care users	9.Maintaining essential health service & systems
4857	Zakumumpa 2021	Dispensing antiretrovirals during Covid-19 lockdown: re-discovering community-based ART delivery models in Uganda	4857	Zakumumpa	2021	Uganda	Africa (AFR)	Low income	Qualitative research	Multiple groups	9.Maintaining essential health service & systems
	Barry 2021	Patterns in COVID-19 Vaccination Coverage, by Social Vulnerability and Urbanicity - United States, December 14, 2020-May 1, 2021	1757	Barry	2021	United States	Americas (AMR)	High income	Cross sectional study	Communities	10.Vaccination
	Carpenter 2022	Rural community pharmacists' ability and interest in administering COVID-19 vaccines in the Southern United States	4982	Carpenter	2022	United States	Americas (AMR)	High income	Cross sectional study	Health care workers (formal)	10.Vaccination
	Der-Martirosian 2022	Vaccinating Veterans for COVID-19 at the U.S. Department of Veterans Affairs	5022	Der-Martirosian	2022	United States	Americas (AMR)	High income	Cross sectional study	Patients or health care users	10.Vaccination
	Gale 2021	Ensuring an Equitable Distribution of COVID-19 Vaccines in Rural Communities	5658	Gale	2021	United States	Americas (AMR)	High income	Plan, policy or guide	Communities	10.Vaccination
	Ioannou 2021	Factors associated with early receipt of COVID-19 vaccination and adherence to second dose in the Veterans Affairs healthcare system	2916	Ioannou	2021	United States	Americas (AMR)	High income	Cross sectional study	Patients or health care users	10.Vaccination
	Jarab 2022	Community pharmacists' willingness and barriers to provide vaccination during COVID-19 pandemic in Jordan	5128	Jarab	2022	Jordan	Eastern Mediterranean (EMR)	Middle income	Cross sectional study	Health care workers (formal)	10.Vaccination
	Mandal 2021	India's pragmatic vaccination strategy against COVID-19: a mathematical modelling-based analysis	3397	Mandal	2021	India	South East Asian (SEAR)	Middle income	Data Modelling	Multiple groups	10.Vaccination
	Menza 2022	COVID-19 Vaccine Uptake Among People Living with HIV	141	Menza	2022	United States	Americas (AMR)	High income	Cross sectional study	Patients or health care users	10.Vaccination
	Murthy 2021	Disparities in COVID-19 Vaccination Coverage Between Urban and Rural Counties - United States, December 14, 2020-April 10, 2021	3603	Murthy	2021	United States	Americas (AMR)	High income	Cross sectional study	Communities	10.Vaccination
	Nguyen 2021	Report of Health Care Provider Recommendation for COVID-19 Vaccination Among Adults, by Recipient COVID-19 Vaccination Status and Attitudes - United States, April-September 2021	3656	Nguyen	2021	United States	Americas (AMR)	High income	Cross sectional study	Patients or health care users	10.Vaccination
	Ovens 2022	Guiding equitable prioritisation of COVID-19 vaccine distribution and strategic deployment in South Africa to enhance effectiveness and access to vulnerable communities and prevent waste	5247	Ovens	2022	South Africa	Africa (AFR)	Middle income	Data Modelling	Communities	10.Vaccination
	Perry 2021	Inequalities in coverage of COVID-19 vaccination: A population register based cross-sectional study in Wales, UK	3836	Perry	2021	UK	Europe (EUR)	High income	Cross sectional study	Patients or health care users	10.Vaccination
	Sun 2021	Rural-urban and within-rural differences in COVID-19 vaccination rates	189	Sun	2021	United States	Americas (AMR)	High income	Data Modelling	Communities	10.Vaccination
	U.S. Department of Health and Human Services, Centers for Disease Control and Prevention 2022	COVID-19 Vaccination Field Guide Addendum: Rural Considerations for Vaccine Confidence and Uptake Strategies	5655	U.S. Department of Health and Human Services, Centers for Disease Control and Prevention	2022	United States	Americas (AMR)	High income	Plan, policy or guide	Communities	10.Vaccination
	Wu 2022	COVID-19 Vaccine intent in appalachian patients with multiple sclerosis	5389	Wu	2022	United States	Americas (AMR)	High income	Cross sectional study	Patients or health care users	10.Vaccination
	Young-Xu 2021	Coverage and Estimated Effectiveness of mRNA COVID-19 Vaccines Among US Veterans	4835	Young-Xu	2021	United States	Americas (AMR)	High income	Case control study	Patients or health care users; Other	10.Vaccination
	Youssef 2022	Determinants of acceptance of Coronavirus disease-2019 (COVID-19) vaccine among Lebanese health care workers using health belief model	5408	Youssef	2022	Lebanon	Eastern Mediterranean (EMR)	Middle income	Cross sectional study	Health care workers (formal)	10.Vaccination
	Zhou 2022	Media attention and Vaccine Hesitancy: Examining the mediating effects of Fear of COVID-19 and the moderating role of Trust in leadership	5414	Zhou	2022	Ghana	Africa (AFR)	Middle income	Cross sectional study	Communities	10.Vaccination
	Dixon 2021	Response and resilience of Asian agrifood systems to COVID-19: An assessment across twenty-five countries and four regional farming and food systems	2307	Dixon	2021	Other: 25 countries across Asia	Other	MIC, HIC	Cross sectional study	Policy makers or decision makers (e.g. managers); Other	11.Social determinants of Health
	Durán 2021	COVID-19 monetary transfer in El Salvador: determining factors	2356	Duran	2021	El Salvador	Americas (AMR)	Middle income	Cross sectional study	Communities	11.Social determinants of Health
	Dutta 2020	The "invisible" among the marginalised: Do gender and intersectionality matter in the Covid-19 response?	568	Dutta	2020	India	South East Asian (SEAR)	Middle income	Qualitative research	Communities	11.Social determinants of Health
	Ferguson 2022	Local practices and production confer resilience to rural Pacific food systems during the COVID-19 pandemic	5048	Ferguson	2022	Other:Rural Pacific islands includingFederated States of Micronesia, Fiji, Palau, Papua New Guinea, Solomon Islands, Tonga, and Tuvalu	Western Pacific (WPR)	Middle income	Mixed methods	Communities	11.Social determinants of Health
	Filipski 2022	A local general-equilibrium emergency response modeling approach for sub-Saharan Africa	5049	Filipski	2022	Other: Sub Saharan Africa	Africa (AFR)	LMIC	Data Modelling	Communities	11.Social determinants of Health
	Gabriel-Campos 2021	Community eco-tourism in rural Peru: Resilience and adaptive capacities to the Covid-19 pandemic and climate change	2523	Gabriel-Campos	2021	Peru	Americas (AMR)	Middle income	Qualitative research	Communities	11.Social determinants of Health
	Gelb, Centre for Global development	Beyond India's Lockdown: PMGKY Benefits During the COVID-19 Crisis and the State of Digital Payments Abstract	5597	Gelb, Centre for Global development	2022	India	South East Asian (SEAR)	Middle income	Cross sectional study	Communities	11.Social determinants of Health
	Griffith 2020	COVID-19 in pastoral contexts in the greater Horn of Africa: Implications and recommendations	663	Griffith	2020	Other: countries in the greater Horn of Africa	Africa (AFR)	Low income	Qualitative research	Communities	11.Social determinants of Health
	Henley 2021	Social Work in the Time of COVID-19: A Case Study from the Global South	2793	Henley	2021	Cambodia	Western Pacific (WPR)	Middle income	Qualitative research	Health care workers (formal)	11.Social determinants of Health
	Houessou 2021	The Effects of the COVID-19 Pandemic on Food Security in Rural and Urban Settlements in Benin: Do Allotment Gardens Soften the Blow?	2852	Houessou	2021	Benin	Africa (AFR)	Middle income	Mixed methods	Communities; Policy makers or decision makers (e.g. managers)	11.Social determinants of Health
	Huang 2021	Social Innovation for Food Security and Tourism Poverty Alleviation: Some Examples From China	2880	Huang	2021	China	Western Pacific (WPR)	Middle income	Case report	Communities	11.Social determinants of Health
	Jamieson 2021	Responding to COVID-19 in South Africa - social solidarity and social assistance	107	Jamieson	2021	South Africa	Africa (AFR)	Middle income	Mixed methods	Communities	11.Social determinants of Health
	McDuffie 2021	Grief, COVID-19, and the South: Considerations and Recommendations	136	McDuffie	2021	United States	Americas (AMR)	High income	Other review type	Communities	11.Social determinants of Health
	Misra 2022	Technology as a Double-Edged Sword: Understanding Life Experiences and Coping With COVID-19 in India	5225	Misra	2022	India	South East Asian (SEAR)	Middle income	Mixed methods	Communities	11.Social determinants of Health
	Naito 2021	Solving Social Problems in Aging Rural Japanese Communities: The Development and Sustainability of the Osekkai Conference as a Social Prescribing during the COVID-19 Pandemic	3625	Naito	2021	Japan	Western Pacific (WPR)	High income	Qualitative research	Communities	11.Social determinants of Health
	Nchanji 2021	COVID-19 challenges to sustainable food production and consumption: Future lessons for food systems in eastern and southern Africa from a gender lens	3644	Nchanji	2021	Other: Burundi, the Democratic Republic of Congo (DRC), Ethiopia, Kenya, Tanzania, and Uganda, Malawi, Mozambique, Zambia,and zimbabwe	Africa (AFR)	LMIC	Cross sectional study	Communities	11.Social determinants of Health
	Nur-E-Alam 2020	Energy Engineering Approach for Rural Areas Cattle Farmers in Bangladesh to Reduce COVID-19 Impact on Food Safety	1008	Nur-E-Alam	2020	Bangladesh	South East Asian (SEAR)	Middle income	Case report	Communities	11.Social determinants of Health
	Ohta 2021	Rural Social Participation through Osekkai during the COVID-19 Pandemic	3716	Ohta	2021	Japan	Western Pacific (WPR)	High income	Cross sectional study	Communities	11.Social determinants of Health
	Oluyede 2022	Addressing Transportation Barriers to Health Care During the COVID-19 Pandemic: Perspectives of Care Coordinators	5246	Oluyede	2022	United States	Americas (AMR)	High income	Qualitative research	Health care workers (formal)	11.Social determinants of Health
	Paganini 2020	Growing and Eating Food during the COVID-19 Pandemic: Farmers' Perspectives on Local Food System Resilience to Shocks in Southern Africa and Indonesia	1057	Paganini	2020	Other: South Africa, Mozambique, Zimbabwe, and Indonesia	Other,AFR,SEAR	LMIC	Mixed methods	Communities	11.Social determinants of Health
	Ragasa 2021	Can nutrition education mitigate the impacts of COVID‐19 on dietary quality? Cluster‐randomised controlled trial evidence in Myanmar's Central Dry Zone	3954	Ragasa	2021	Myanmar	South East Asian (SEAR)	Middle income	Randomised controlled trial	Communities	11.Social determinants of Health
	Shahzad 2021	COVID-19 Pandemic, Determinants of Food Insecurity, and Household Mitigation Measures: A Case Study of Punjab, Pakistan	4296	Shahzad	2021	Pakistan	Eastern Mediterranean (EMR)	Middle income	Cross sectional study	Communities	11.Social determinants of Health
	Voda 2021	The Tigani Community Adaptability to Changes in Rural Romania and the COVID-19 Impact	4636	Voda	2021	Romania	Europe (EUR)	Middle income	Mixed methods	Communities	11.Social determinants of Health
	Zaman 2021	Energy access and pandemic-resilient livelihoods: The role of solar energy safety nets	4863	Zaman	2021	Other: Bangladesh, India, Kenya, and Nigeria	Other,AFR,SEAR	Middle income	Case report	Communities	11.Social determinants of Health
	ZimbabweNationalStatisticsAgency 2020	Monitoring COVID-19 impact on households in Zimbabwe: Results from a high-frequency telephone survey of households	5531	Zimbabwe National Statistics Agency	2020	Zimbabwe	Africa (AFR)	Low income	Cross sectional study	Communities	11.Social determinants of Health
